# Supplementary material for: Pyruvate Kinase M (PKM) binds ribosomes in a poly-ADP ribosylation dependent manner to induce translational stalling
Source: Nucleic Acids Res. 2023 May 24;51(12):6461–78. doi: 10.1093/nar/gkad440 (PMC10325899; doi:10.1093/nar/gkad440)
Supplement: gkad440_Supplemental_Files [file gkad440_supplemental_files.zip]

Archive with 5 entries (5 files):
- Kejiou et al. Supplementary Figures, Captions and Legends.pdf
- Supplemental Table 1 Mass Spectrometry.xlsx
- Supplemental Table 2 RBPome Comparison.xlsx
- Supplemental Table 3 PKM2 eCLIP Peaks and Statistics.xlsx
- Supplemental Table 4 Riboseq & mRNA levels.xlsx
