# Supplementary material for: Pyruvate Kinase M (PKM) binds ribosomes in a poly-ADP ribosylation dependent manner to induce translational stalling
Source: Nucleic Acids Res. 2023 May 24;51(12):6461–78. doi: 10.1093/nar/gkad440 (PMC10325899; doi:10.1093/nar/gkad440)
Supplement: gkad440_Supplemental_Files [file gkad440_supplemental_files.zip › Supplemental Table 2 RBPome Comparison.xlsx]

## Sheet: RBPome Comparison
This Study	Gerstberger et al. 2014	Castello et al. 2012	Baltz et al. 2012	Liao et al. 2016	Beckmann et al. 2015	Liepelt et al. 2016	Kwon et al. 2013	Perez-Perri et al. 2018	Trendel et al. 2019	Simsek et al. 2017	Queiroz et al. 2019	Zhang et al. 2021	Dvir et al. 2021	Na et al. 2021	# of "PRESENT"
CSDE1	PRESENT	PRESENT	PRESENT	PRESENT	PRESENT	PRESENT	PRESENT	PRESENT	PRESENT	PRESENT	PRESENT	PRESENT	PRESENT	PRESENT	14
DDX5	PRESENT	PRESENT	PRESENT	PRESENT	PRESENT	PRESENT	PRESENT	PRESENT	PRESENT	PRESENT	PRESENT	PRESENT	PRESENT	PRESENT	14
DHX9	PRESENT	PRESENT	PRESENT	PRESENT	PRESENT	PRESENT	PRESENT	PRESENT	PRESENT	PRESENT	PRESENT	PRESENT	PRESENT	PRESENT	14
EIF3A	PRESENT	PRESENT	PRESENT	PRESENT	PRESENT	PRESENT	PRESENT	PRESENT	PRESENT	PRESENT	PRESENT	PRESENT	PRESENT	PRESENT	14
EIF3D	PRESENT	PRESENT	PRESENT	PRESENT	PRESENT	PRESENT	PRESENT	PRESENT	PRESENT	PRESENT	PRESENT	PRESENT	PRESENT	PRESENT	14
FXR1	PRESENT	PRESENT	PRESENT	PRESENT	PRESENT	PRESENT	PRESENT	PRESENT	PRESENT	PRESENT	PRESENT	PRESENT	PRESENT	PRESENT	14
G3BP2	PRESENT	PRESENT	PRESENT	PRESENT	PRESENT	PRESENT	PRESENT	PRESENT	PRESENT	PRESENT	PRESENT	PRESENT	PRESENT	PRESENT	14
ILF2	PRESENT	PRESENT	PRESENT	PRESENT	PRESENT	PRESENT	PRESENT	PRESENT	PRESENT	PRESENT	PRESENT	PRESENT	PRESENT	PRESENT	14
ILF3	PRESENT	PRESENT	PRESENT	PRESENT	PRESENT	PRESENT	PRESENT	PRESENT	PRESENT	PRESENT	PRESENT	PRESENT	PRESENT	PRESENT	14
LARP1	PRESENT	PRESENT	PRESENT	PRESENT	PRESENT	PRESENT	PRESENT	PRESENT	PRESENT	PRESENT	PRESENT	PRESENT	PRESENT	PRESENT	14
LARP4	PRESENT	PRESENT	PRESENT	PRESENT	PRESENT	PRESENT	PRESENT	PRESENT	PRESENT	PRESENT	PRESENT	PRESENT	PRESENT	PRESENT	14
PTBP1	PRESENT	PRESENT	PRESENT	PRESENT	PRESENT	PRESENT	PRESENT	PRESENT	PRESENT	PRESENT	PRESENT	PRESENT	PRESENT	PRESENT	14
EEF2	PRESENT	PRESENT	PRESENT	PRESENT	PRESENT	PRESENT	PRESENT	PRESENT	PRESENT	PRESENT	PRESENT	PRESENT	PRESENT	NOT PRESENT	13
EIF4A1	PRESENT	PRESENT	PRESENT	PRESENT	PRESENT	PRESENT	PRESENT	PRESENT	PRESENT	PRESENT	PRESENT	PRESENT	PRESENT	NOT PRESENT	13
EIF4A3	PRESENT	PRESENT	PRESENT	PRESENT	PRESENT	PRESENT	PRESENT	PRESENT	PRESENT	PRESENT	PRESENT	PRESENT	PRESENT	NOT PRESENT	13
EIF4B	PRESENT	PRESENT	PRESENT	PRESENT	PRESENT	PRESENT	PRESENT	PRESENT	PRESENT	PRESENT	PRESENT	PRESENT	PRESENT	NOT PRESENT	13
HNRNPA3	PRESENT	PRESENT	PRESENT	PRESENT	PRESENT	PRESENT	PRESENT	PRESENT	PRESENT	PRESENT	PRESENT	PRESENT	PRESENT	NOT PRESENT	13
HNRNPD	PRESENT	PRESENT	PRESENT	PRESENT	PRESENT	PRESENT	PRESENT	PRESENT	PRESENT	PRESENT	PRESENT	PRESENT	PRESENT	NOT PRESENT	13
HNRNPF	PRESENT	PRESENT	PRESENT	PRESENT	PRESENT	PRESENT	PRESENT	PRESENT	PRESENT	PRESENT	PRESENT	PRESENT	PRESENT	NOT PRESENT	13
HNRNPH1	PRESENT	PRESENT	PRESENT	PRESENT	PRESENT	PRESENT	PRESENT	PRESENT	PRESENT	PRESENT	PRESENT	PRESENT	PRESENT	NOT PRESENT	13
HNRNPK	PRESENT	PRESENT	PRESENT	PRESENT	PRESENT	PRESENT	PRESENT	PRESENT	PRESENT	PRESENT	PRESENT	PRESENT	PRESENT	NOT PRESENT	13
HNRNPM	PRESENT	PRESENT	PRESENT	PRESENT	PRESENT	PRESENT	PRESENT	PRESENT	PRESENT	PRESENT	PRESENT	PRESENT	PRESENT	NOT PRESENT	13
NCL	PRESENT	PRESENT	PRESENT	PRESENT	PRESENT	PRESENT	PRESENT	PRESENT	PRESENT	PRESENT	PRESENT	PRESENT	PRESENT	NOT PRESENT	13
NPM1	PRESENT	PRESENT	PRESENT	PRESENT	PRESENT	PRESENT	PRESENT	PRESENT	PRESENT	PRESENT	PRESENT	PRESENT	PRESENT	NOT PRESENT	13
NSUN2	PRESENT	PRESENT	PRESENT	PRESENT	PRESENT	PRESENT	PRESENT	PRESENT	PRESENT	PRESENT	PRESENT	PRESENT	NOT PRESENT	PRESENT	13
PABPC1	PRESENT	PRESENT	PRESENT	PRESENT	PRESENT	PRESENT	PRESENT	PRESENT	PRESENT	PRESENT	PRESENT	PRESENT	PRESENT	NOT PRESENT	13
PABPC4	PRESENT	PRESENT	PRESENT	PRESENT	PRESENT	PRESENT	PRESENT	PRESENT	PRESENT	PRESENT	PRESENT	PRESENT	PRESENT	NOT PRESENT	13
PRDX1	PRESENT	PRESENT	PRESENT	PRESENT	PRESENT	PRESENT	PRESENT	PRESENT	PRESENT	PRESENT	NOT PRESENT	PRESENT	PRESENT	PRESENT	13
RPL10A	PRESENT	PRESENT	PRESENT	PRESENT	PRESENT	PRESENT	PRESENT	PRESENT	PRESENT	PRESENT	PRESENT	PRESENT	PRESENT	NOT PRESENT	13
RPL14	PRESENT	PRESENT	PRESENT	PRESENT	PRESENT	PRESENT	PRESENT	PRESENT	PRESENT	PRESENT	PRESENT	PRESENT	PRESENT	NOT PRESENT	13
RPL18A	PRESENT	PRESENT	PRESENT	PRESENT	PRESENT	PRESENT	PRESENT	PRESENT	PRESENT	PRESENT	PRESENT	PRESENT	PRESENT	NOT PRESENT	13
RPL22	PRESENT	PRESENT	PRESENT	PRESENT	PRESENT	PRESENT	PRESENT	PRESENT	PRESENT	PRESENT	PRESENT	PRESENT	PRESENT	NOT PRESENT	13
RPL27	PRESENT	PRESENT	PRESENT	PRESENT	PRESENT	PRESENT	PRESENT	PRESENT	PRESENT	PRESENT	PRESENT	PRESENT	PRESENT	NOT PRESENT	13
RPL30	PRESENT	PRESENT	PRESENT	PRESENT	PRESENT	PRESENT	PRESENT	PRESENT	PRESENT	PRESENT	PRESENT	PRESENT	PRESENT	NOT PRESENT	13
RPL5	PRESENT	PRESENT	PRESENT	PRESENT	PRESENT	PRESENT	PRESENT	PRESENT	PRESENT	PRESENT	PRESENT	PRESENT	PRESENT	NOT PRESENT	13
RPL8	PRESENT	PRESENT	PRESENT	PRESENT	PRESENT	PRESENT	PRESENT	PRESENT	PRESENT	PRESENT	PRESENT	PRESENT	PRESENT	NOT PRESENT	13
RPS15	PRESENT	PRESENT	PRESENT	PRESENT	PRESENT	PRESENT	PRESENT	PRESENT	PRESENT	PRESENT	PRESENT	PRESENT	PRESENT	NOT PRESENT	13
RPS24	PRESENT	PRESENT	PRESENT	PRESENT	PRESENT	PRESENT	PRESENT	PRESENT	PRESENT	PRESENT	PRESENT	PRESENT	PRESENT	NOT PRESENT	13
RPS3	PRESENT	PRESENT	PRESENT	PRESENT	PRESENT	PRESENT	PRESENT	PRESENT	PRESENT	PRESENT	PRESENT	PRESENT	PRESENT	NOT PRESENT	13
RPS5	PRESENT	PRESENT	PRESENT	PRESENT	PRESENT	PRESENT	PRESENT	PRESENT	PRESENT	PRESENT	PRESENT	PRESENT	PRESENT	NOT PRESENT	13
RSL1D1	PRESENT	PRESENT	PRESENT	PRESENT	PRESENT	PRESENT	PRESENT	PRESENT	PRESENT	PRESENT	PRESENT	PRESENT	PRESENT	NOT PRESENT	13
SERBP1	PRESENT	PRESENT	PRESENT	PRESENT	PRESENT	PRESENT	PRESENT	PRESENT	PRESENT	PRESENT	PRESENT	PRESENT	PRESENT	NOT PRESENT	13
UPF1	PRESENT	PRESENT	PRESENT	PRESENT	PRESENT	PRESENT	PRESENT	PRESENT	PRESENT	PRESENT	PRESENT	PRESENT	PRESENT	NOT PRESENT	13
YBX1	PRESENT	PRESENT	PRESENT	PRESENT	PRESENT	PRESENT	PRESENT	PRESENT	PRESENT	PRESENT	PRESENT	PRESENT	PRESENT	NOT PRESENT	13
DDX1	PRESENT	PRESENT	PRESENT	PRESENT	PRESENT	NOT PRESENT	PRESENT	PRESENT	PRESENT	PRESENT	PRESENT	PRESENT	PRESENT	PRESENT	13
DDX3X	PRESENT	PRESENT	PRESENT	PRESENT	NOT PRESENT	PRESENT	PRESENT	PRESENT	PRESENT	PRESENT	PRESENT	PRESENT	PRESENT	PRESENT	13
DDX6	PRESENT	PRESENT	PRESENT	PRESENT	PRESENT	NOT PRESENT	PRESENT	PRESENT	PRESENT	PRESENT	PRESENT	PRESENT	PRESENT	PRESENT	13
DHX15	PRESENT	PRESENT	PRESENT	PRESENT	PRESENT	NOT PRESENT	PRESENT	PRESENT	PRESENT	PRESENT	PRESENT	PRESENT	PRESENT	PRESENT	13
EIF3G	PRESENT	PRESENT	PRESENT	PRESENT	PRESENT	PRESENT	PRESENT	PRESENT	PRESENT	NOT PRESENT	PRESENT	PRESENT	PRESENT	PRESENT	13
G3BP1	PRESENT	PRESENT	PRESENT	NOT PRESENT	PRESENT	PRESENT	PRESENT	PRESENT	PRESENT	PRESENT	PRESENT	PRESENT	PRESENT	PRESENT	13
MOV10	PRESENT	PRESENT	PRESENT	PRESENT	PRESENT	NOT PRESENT	PRESENT	PRESENT	PRESENT	PRESENT	PRESENT	PRESENT	PRESENT	PRESENT	13
PA2G4	PRESENT	PRESENT	NOT PRESENT	PRESENT	PRESENT	PRESENT	PRESENT	PRESENT	PRESENT	PRESENT	PRESENT	PRESENT	PRESENT	PRESENT	13
PCBP2	PRESENT	PRESENT	PRESENT	NOT PRESENT	PRESENT	PRESENT	PRESENT	PRESENT	PRESENT	PRESENT	PRESENT	PRESENT	PRESENT	PRESENT	13
SND1	PRESENT	PRESENT	PRESENT	PRESENT	PRESENT	PRESENT	PRESENT	PRESENT	PRESENT	NOT PRESENT	PRESENT	PRESENT	PRESENT	PRESENT	13
STRAP	PRESENT	PRESENT	PRESENT	PRESENT	PRESENT	PRESENT	PRESENT	PRESENT	PRESENT	NOT PRESENT	PRESENT	PRESENT	PRESENT	PRESENT	13
HNRNPC	PRESENT	PRESENT	PRESENT	PRESENT	PRESENT	PRESENT	PRESENT	PRESENT	PRESENT	PRESENT	PRESENT	PRESENT	NOT PRESENT	NOT PRESENT	12
SSB	PRESENT	PRESENT	PRESENT	PRESENT	PRESENT	PRESENT	PRESENT	PRESENT	PRESENT	PRESENT	PRESENT	NOT PRESENT	PRESENT	NOT PRESENT	12
CAPRIN1	PRESENT	PRESENT	PRESENT	PRESENT	PRESENT	PRESENT	PRESENT	PRESENT	PRESENT	NOT PRESENT	PRESENT	PRESENT	PRESENT	NOT PRESENT	12
CNOT1	PRESENT	PRESENT	PRESENT	PRESENT	PRESENT	NOT PRESENT	PRESENT	PRESENT	PRESENT	PRESENT	PRESENT	PRESENT	PRESENT	NOT PRESENT	12
ELAVL1	PRESENT	PRESENT	PRESENT	PRESENT	PRESENT	PRESENT	PRESENT	PRESENT	PRESENT	NOT PRESENT	PRESENT	PRESENT	PRESENT	NOT PRESENT	12
FAM120A	PRESENT	PRESENT	PRESENT	PRESENT	PRESENT	PRESENT	PRESENT	PRESENT	PRESENT	NOT PRESENT	PRESENT	PRESENT	PRESENT	NOT PRESENT	12
HDLBP	PRESENT	PRESENT	PRESENT	PRESENT	PRESENT	PRESENT	PRESENT	PRESENT	PRESENT	NOT PRESENT	PRESENT	PRESENT	PRESENT	NOT PRESENT	12
HNRNPAB	PRESENT	PRESENT	PRESENT	PRESENT	PRESENT	PRESENT	PRESENT	PRESENT	PRESENT	NOT PRESENT	PRESENT	PRESENT	PRESENT	NOT PRESENT	12
HNRNPR	PRESENT	PRESENT	PRESENT	PRESENT	PRESENT	PRESENT	PRESENT	PRESENT	PRESENT	NOT PRESENT	PRESENT	PRESENT	PRESENT	NOT PRESENT	12
HNRNPU	PRESENT	PRESENT	PRESENT	PRESENT	PRESENT	PRESENT	NOT PRESENT	PRESENT	PRESENT	PRESENT	PRESENT	PRESENT	PRESENT	NOT PRESENT	12
HSPA8	NOT PRESENT	PRESENT	PRESENT	PRESENT	PRESENT	PRESENT	PRESENT	PRESENT	PRESENT	PRESENT	PRESENT	PRESENT	PRESENT	NOT PRESENT	12
MSI2	PRESENT	PRESENT	PRESENT	PRESENT	PRESENT	PRESENT	PRESENT	PRESENT	PRESENT	NOT PRESENT	PRESENT	PRESENT	PRESENT	NOT PRESENT	12
PABPN1	PRESENT	PRESENT	PRESENT	PRESENT	PRESENT	PRESENT	PRESENT	PRESENT	PRESENT	NOT PRESENT	PRESENT	PRESENT	PRESENT	NOT PRESENT	12
PURA	PRESENT	PRESENT	PRESENT	PRESENT	PRESENT	PRESENT	PRESENT	PRESENT	PRESENT	NOT PRESENT	PRESENT	NOT PRESENT	PRESENT	PRESENT	12
RALY	PRESENT	PRESENT	PRESENT	PRESENT	PRESENT	PRESENT	PRESENT	PRESENT	PRESENT	NOT PRESENT	PRESENT	PRESENT	PRESENT	NOT PRESENT	12
RPL21	PRESENT	PRESENT	PRESENT	PRESENT	PRESENT	NOT PRESENT	PRESENT	PRESENT	PRESENT	PRESENT	PRESENT	PRESENT	PRESENT	NOT PRESENT	12
RPL3	PRESENT	PRESENT	PRESENT	PRESENT	PRESENT	NOT PRESENT	PRESENT	PRESENT	PRESENT	PRESENT	PRESENT	PRESENT	PRESENT	NOT PRESENT	12
RPL6	PRESENT	PRESENT	NOT PRESENT	PRESENT	PRESENT	PRESENT	PRESENT	PRESENT	PRESENT	PRESENT	PRESENT	PRESENT	PRESENT	NOT PRESENT	12
RPS10	PRESENT	PRESENT	PRESENT	PRESENT	PRESENT	PRESENT	PRESENT	NOT PRESENT	PRESENT	PRESENT	PRESENT	PRESENT	PRESENT	NOT PRESENT	12
RPS11	PRESENT	PRESENT	NOT PRESENT	PRESENT	PRESENT	PRESENT	PRESENT	PRESENT	PRESENT	PRESENT	PRESENT	PRESENT	PRESENT	NOT PRESENT	12
RPS12	PRESENT	PRESENT	PRESENT	PRESENT	PRESENT	PRESENT	NOT PRESENT	PRESENT	PRESENT	PRESENT	PRESENT	PRESENT	PRESENT	NOT PRESENT	12
RPS14	PRESENT	NOT PRESENT	PRESENT	PRESENT	PRESENT	PRESENT	PRESENT	PRESENT	PRESENT	PRESENT	PRESENT	PRESENT	PRESENT	NOT PRESENT	12
RPS19	PRESENT	NOT PRESENT	PRESENT	PRESENT	PRESENT	PRESENT	PRESENT	PRESENT	PRESENT	PRESENT	PRESENT	PRESENT	PRESENT	NOT PRESENT	12
RPS2	PRESENT	PRESENT	PRESENT	PRESENT	PRESENT	NOT PRESENT	PRESENT	PRESENT	PRESENT	PRESENT	PRESENT	PRESENT	PRESENT	NOT PRESENT	12
RPS20	PRESENT	PRESENT	PRESENT	PRESENT	PRESENT	PRESENT	PRESENT	NOT PRESENT	PRESENT	PRESENT	PRESENT	PRESENT	PRESENT	NOT PRESENT	12
RPS26	PRESENT	PRESENT	PRESENT	PRESENT	PRESENT	PRESENT	PRESENT	NOT PRESENT	PRESENT	PRESENT	PRESENT	PRESENT	PRESENT	NOT PRESENT	12
RPS28	PRESENT	PRESENT	PRESENT	PRESENT	PRESENT	PRESENT	NOT PRESENT	PRESENT	PRESENT	PRESENT	PRESENT	PRESENT	PRESENT	NOT PRESENT	12
RPS4X	PRESENT	PRESENT	PRESENT	PRESENT	NOT PRESENT	PRESENT	PRESENT	PRESENT	PRESENT	PRESENT	PRESENT	PRESENT	PRESENT	NOT PRESENT	12
RPS7	PRESENT	PRESENT	PRESENT	NOT PRESENT	PRESENT	PRESENT	PRESENT	PRESENT	PRESENT	PRESENT	PRESENT	PRESENT	PRESENT	NOT PRESENT	12
RPS8	PRESENT	PRESENT	PRESENT	PRESENT	PRESENT	NOT PRESENT	PRESENT	PRESENT	PRESENT	PRESENT	PRESENT	PRESENT	PRESENT	NOT PRESENT	12
SYNCRIP	PRESENT	PRESENT	PRESENT	PRESENT	PRESENT	PRESENT	PRESENT	PRESENT	PRESENT	NOT PRESENT	PRESENT	PRESENT	PRESENT	NOT PRESENT	12
UBAP2L	PRESENT	PRESENT	PRESENT	PRESENT	PRESENT	PRESENT	PRESENT	PRESENT	PRESENT	NOT PRESENT	PRESENT	PRESENT	PRESENT	NOT PRESENT	12
YTHDF1	PRESENT	PRESENT	PRESENT	PRESENT	PRESENT	PRESENT	NOT PRESENT	PRESENT	PRESENT	PRESENT	PRESENT	PRESENT	PRESENT	NOT PRESENT	12
CKAP4	NOT PRESENT	PRESENT	PRESENT	PRESENT	PRESENT	PRESENT	PRESENT	PRESENT	PRESENT	NOT PRESENT	PRESENT	PRESENT	PRESENT	PRESENT	12
FLNA	NOT PRESENT	PRESENT	PRESENT	PRESENT	PRESENT	PRESENT	PRESENT	NOT PRESENT	PRESENT	PRESENT	PRESENT	PRESENT	PRESENT	PRESENT	12
FMR1	PRESENT	PRESENT	PRESENT	PRESENT	NOT PRESENT	NOT PRESENT	PRESENT	PRESENT	PRESENT	PRESENT	PRESENT	PRESENT	PRESENT	PRESENT	12
STAU2	PRESENT	PRESENT	PRESENT	PRESENT	PRESENT	PRESENT	NOT PRESENT	PRESENT	PRESENT	NOT PRESENT	PRESENT	PRESENT	PRESENT	PRESENT	12
BYSL	PRESENT	PRESENT	NOT PRESENT	PRESENT	PRESENT	PRESENT	PRESENT	PRESENT	PRESENT	PRESENT	PRESENT	PRESENT	NOT PRESENT	NOT PRESENT	11
EEF1A1	PRESENT	PRESENT	PRESENT	PRESENT	PRESENT	PRESENT	PRESENT	NOT PRESENT	PRESENT	PRESENT	NOT PRESENT	PRESENT	PRESENT	NOT PRESENT	11
EIF4G1	PRESENT	PRESENT	PRESENT	PRESENT	PRESENT	PRESENT	PRESENT	PRESENT	PRESENT	NOT PRESENT	PRESENT	PRESENT	NOT PRESENT	NOT PRESENT	11
HNRNPA2B1	PRESENT	PRESENT	PRESENT	PRESENT	PRESENT	PRESENT	PRESENT	PRESENT	PRESENT	NOT PRESENT	PRESENT	PRESENT	NOT PRESENT	NOT PRESENT	11
HSP90AB1	NOT PRESENT	PRESENT	PRESENT	PRESENT	PRESENT	PRESENT	PRESENT	PRESENT	PRESENT	PRESENT	NOT PRESENT	PRESENT	PRESENT	NOT PRESENT	11
ZCCHC3	PRESENT	PRESENT	PRESENT	PRESENT	PRESENT	NOT PRESENT	PRESENT	PRESENT	PRESENT	PRESENT	PRESENT	NOT PRESENT	PRESENT	NOT PRESENT	11
EIF2S1	PRESENT	PRESENT	PRESENT	PRESENT	PRESENT	NOT PRESENT	PRESENT	PRESENT	PRESENT	NOT PRESENT	PRESENT	PRESENT	PRESENT	NOT PRESENT	11
EIF4G2	PRESENT	PRESENT	PRESENT	PRESENT	PRESENT	NOT PRESENT	PRESENT	PRESENT	PRESENT	NOT PRESENT	PRESENT	PRESENT	PRESENT	NOT PRESENT	11
HNRNPA1	PRESENT	PRESENT	PRESENT	PRESENT	NOT PRESENT	PRESENT	PRESENT	PRESENT	PRESENT	NOT PRESENT	PRESENT	PRESENT	PRESENT	NOT PRESENT	11
HNRNPUL1	PRESENT	PRESENT	PRESENT	PRESENT	PRESENT	NOT PRESENT	NOT PRESENT	PRESENT	PRESENT	PRESENT	PRESENT	PRESENT	PRESENT	NOT PRESENT	11
HNRNPUL2	PRESENT	PRESENT	PRESENT	PRESENT	PRESENT	NOT PRESENT	NOT PRESENT	PRESENT	PRESENT	PRESENT	PRESENT	PRESENT	PRESENT	NOT PRESENT	11
HSP90AA1	NOT PRESENT	PRESENT	PRESENT	PRESENT	PRESENT	NOT PRESENT	PRESENT	PRESENT	PRESENT	PRESENT	PRESENT	PRESENT	PRESENT	NOT PRESENT	11
PRRC2C	NOT PRESENT	PRESENT	PRESENT	PRESENT	PRESENT	PRESENT	NOT PRESENT	PRESENT	PRESENT	PRESENT	PRESENT	PRESENT	PRESENT	NOT PRESENT	11
RPL13	PRESENT	PRESENT	NOT PRESENT	PRESENT	PRESENT	NOT PRESENT	PRESENT	PRESENT	PRESENT	PRESENT	PRESENT	PRESENT	PRESENT	NOT PRESENT	11
RPL15	PRESENT	PRESENT	PRESENT	PRESENT	PRESENT	NOT PRESENT	NOT PRESENT	PRESENT	PRESENT	PRESENT	PRESENT	PRESENT	PRESENT	NOT PRESENT	11
RPL23	PRESENT	PRESENT	NOT PRESENT	PRESENT	PRESENT	NOT PRESENT	PRESENT	PRESENT	PRESENT	PRESENT	PRESENT	PRESENT	PRESENT	NOT PRESENT	11
RPL24	PRESENT	PRESENT	PRESENT	PRESENT	PRESENT	NOT PRESENT	PRESENT	NOT PRESENT	PRESENT	PRESENT	PRESENT	PRESENT	PRESENT	NOT PRESENT	11
RPL27A	PRESENT	NOT PRESENT	PRESENT	PRESENT	PRESENT	NOT PRESENT	PRESENT	PRESENT	PRESENT	PRESENT	PRESENT	PRESENT	PRESENT	NOT PRESENT	11
RPL29	PRESENT	PRESENT	PRESENT	NOT PRESENT	PRESENT	NOT PRESENT	PRESENT	PRESENT	PRESENT	PRESENT	PRESENT	PRESENT	PRESENT	NOT PRESENT	11
RPL32	PRESENT	PRESENT	NOT PRESENT	PRESENT	PRESENT	NOT PRESENT	PRESENT	PRESENT	PRESENT	PRESENT	PRESENT	PRESENT	PRESENT	NOT PRESENT	11
RPL4	PRESENT	PRESENT	PRESENT	PRESENT	PRESENT	NOT PRESENT	NOT PRESENT	PRESENT	PRESENT	PRESENT	PRESENT	PRESENT	PRESENT	NOT PRESENT	11
RPL7	PRESENT	PRESENT	PRESENT	PRESENT	PRESENT	NOT PRESENT	NOT PRESENT	PRESENT	PRESENT	PRESENT	PRESENT	PRESENT	PRESENT	NOT PRESENT	11
RPL7A	PRESENT	PRESENT	PRESENT	PRESENT	PRESENT	NOT PRESENT	NOT PRESENT	PRESENT	PRESENT	PRESENT	PRESENT	PRESENT	PRESENT	NOT PRESENT	11
RPS15A	PRESENT	PRESENT	PRESENT	PRESENT	PRESENT	NOT PRESENT	NOT PRESENT	PRESENT	PRESENT	PRESENT	PRESENT	PRESENT	PRESENT	NOT PRESENT	11
RPS16	PRESENT	NOT PRESENT	PRESENT	PRESENT	PRESENT	NOT PRESENT	PRESENT	PRESENT	PRESENT	PRESENT	PRESENT	PRESENT	PRESENT	NOT PRESENT	11
RPS23	PRESENT	NOT PRESENT	PRESENT	PRESENT	PRESENT	NOT PRESENT	PRESENT	PRESENT	PRESENT	PRESENT	PRESENT	PRESENT	PRESENT	NOT PRESENT	11
RPS3A	PRESENT	PRESENT	PRESENT	NOT PRESENT	PRESENT	NOT PRESENT	PRESENT	PRESENT	PRESENT	PRESENT	PRESENT	PRESENT	PRESENT	NOT PRESENT	11
STAU1	PRESENT	NOT PRESENT	PRESENT	PRESENT	PRESENT	PRESENT	NOT PRESENT	PRESENT	PRESENT	PRESENT	PRESENT	NOT PRESENT	PRESENT	PRESENT	11
ZC3H15	PRESENT	PRESENT	PRESENT	PRESENT	PRESENT	PRESENT	NOT PRESENT	PRESENT	PRESENT	NOT PRESENT	PRESENT	PRESENT	PRESENT	NOT PRESENT	11
ZC3HAV1	PRESENT	PRESENT	PRESENT	PRESENT	PRESENT	PRESENT	NOT PRESENT	PRESENT	PRESENT	NOT PRESENT	PRESENT	PRESENT	PRESENT	NOT PRESENT	11
ABCF1	PRESENT	PRESENT	PRESENT	PRESENT	NOT PRESENT	NOT PRESENT	PRESENT	PRESENT	PRESENT	NOT PRESENT	PRESENT	PRESENT	PRESENT	PRESENT	11
DHX30	PRESENT	PRESENT	PRESENT	PRESENT	NOT PRESENT	NOT PRESENT	NOT PRESENT	PRESENT	PRESENT	PRESENT	PRESENT	PRESENT	PRESENT	PRESENT	11
DHX36	PRESENT	PRESENT	PRESENT	PRESENT	PRESENT	NOT PRESENT	NOT PRESENT	PRESENT	PRESENT	NOT PRESENT	PRESENT	PRESENT	PRESENT	PRESENT	11
EIF3E	PRESENT	NOT PRESENT	PRESENT	PRESENT	PRESENT	NOT PRESENT	PRESENT	PRESENT	PRESENT	NOT PRESENT	PRESENT	PRESENT	PRESENT	PRESENT	11
EIF3L	PRESENT	PRESENT	PRESENT	PRESENT	PRESENT	NOT PRESENT	NOT PRESENT	PRESENT	PRESENT	NOT PRESENT	PRESENT	PRESENT	PRESENT	PRESENT	11
SUB1	PRESENT	PRESENT	PRESENT	PRESENT	PRESENT	PRESENT	PRESENT	NOT PRESENT	PRESENT	NOT PRESENT	PRESENT	NOT PRESENT	PRESENT	NOT PRESENT	10
IGF2BP2	PRESENT	PRESENT	PRESENT	PRESENT	PRESENT	NOT PRESENT	PRESENT	PRESENT	PRESENT	NOT PRESENT	PRESENT	NOT PRESENT	PRESENT	NOT PRESENT	10
EIF3C	PRESENT	PRESENT	PRESENT	PRESENT	NOT PRESENT	PRESENT	PRESENT	NOT PRESENT	PRESENT	NOT PRESENT	NOT PRESENT	PRESENT	PRESENT	PRESENT	10
EIF5B	PRESENT	PRESENT	PRESENT	PRESENT	PRESENT	PRESENT	NOT PRESENT	NOT PRESENT	PRESENT	NOT PRESENT	PRESENT	PRESENT	PRESENT	NOT PRESENT	10
FAM98A	PRESENT	PRESENT	PRESENT	PRESENT	PRESENT	NOT PRESENT	NOT PRESENT	NOT PRESENT	PRESENT	PRESENT	PRESENT	PRESENT	PRESENT	NOT PRESENT	10
GEMIN5	PRESENT	PRESENT	NOT PRESENT	PRESENT	PRESENT	NOT PRESENT	NOT PRESENT	PRESENT	PRESENT	PRESENT	PRESENT	PRESENT	PRESENT	NOT PRESENT	10
HSPA9	NOT PRESENT	PRESENT	PRESENT	PRESENT	PRESENT	NOT PRESENT	NOT PRESENT	PRESENT	PRESENT	PRESENT	PRESENT	PRESENT	PRESENT	NOT PRESENT	10
LRRC47	PRESENT	NOT PRESENT	PRESENT	PRESENT	PRESENT	NOT PRESENT	PRESENT	PRESENT	PRESENT	NOT PRESENT	PRESENT	PRESENT	PRESENT	NOT PRESENT	10
PDIA3	NOT PRESENT	PRESENT	NOT PRESENT	PRESENT	PRESENT	PRESENT	PRESENT	PRESENT	PRESENT	NOT PRESENT	PRESENT	PRESENT	PRESENT	NOT PRESENT	10
PPIA	NOT PRESENT	PRESENT	PRESENT	NOT PRESENT	PRESENT	PRESENT	NOT PRESENT	PRESENT	PRESENT	PRESENT	NOT PRESENT	PRESENT	PRESENT	PRESENT	10
RPL12	PRESENT	NOT PRESENT	PRESENT	PRESENT	PRESENT	PRESENT	NOT PRESENT	NOT PRESENT	PRESENT	PRESENT	PRESENT	PRESENT	PRESENT	NOT PRESENT	10
RPL13A	PRESENT	PRESENT	NOT PRESENT	PRESENT	PRESENT	NOT PRESENT	NOT PRESENT	PRESENT	PRESENT	PRESENT	PRESENT	PRESENT	PRESENT	NOT PRESENT	10
RPL17	PRESENT	PRESENT	PRESENT	NOT PRESENT	NOT PRESENT	NOT PRESENT	PRESENT	PRESENT	PRESENT	PRESENT	PRESENT	PRESENT	PRESENT	NOT PRESENT	10
RPL19	PRESENT	PRESENT	NOT PRESENT	NOT PRESENT	PRESENT	NOT PRESENT	PRESENT	PRESENT	PRESENT	PRESENT	PRESENT	PRESENT	PRESENT	NOT PRESENT	10
RPL31	PRESENT	PRESENT	NOT PRESENT	PRESENT	PRESENT	NOT PRESENT	NOT PRESENT	PRESENT	PRESENT	PRESENT	PRESENT	PRESENT	PRESENT	NOT PRESENT	10
RPL35	PRESENT	PRESENT	NOT PRESENT	NOT PRESENT	PRESENT	NOT PRESENT	PRESENT	PRESENT	PRESENT	PRESENT	PRESENT	PRESENT	PRESENT	NOT PRESENT	10
RPLP0	PRESENT	PRESENT	PRESENT	NOT PRESENT	PRESENT	NOT PRESENT	NOT PRESENT	PRESENT	PRESENT	PRESENT	PRESENT	PRESENT	PRESENT	NOT PRESENT	10
RPS13	PRESENT	NOT PRESENT	PRESENT	PRESENT	PRESENT	NOT PRESENT	NOT PRESENT	PRESENT	PRESENT	PRESENT	PRESENT	PRESENT	PRESENT	NOT PRESENT	10
RPS6	PRESENT	PRESENT	NOT PRESENT	PRESENT	PRESENT	NOT PRESENT	PRESENT	NOT PRESENT	PRESENT	PRESENT	PRESENT	PRESENT	PRESENT	NOT PRESENT	10
RPS9	PRESENT	PRESENT	NOT PRESENT	PRESENT	PRESENT	NOT PRESENT	NOT PRESENT	PRESENT	PRESENT	PRESENT	PRESENT	PRESENT	PRESENT	NOT PRESENT	10
RPSA	PRESENT	NOT PRESENT	PRESENT	PRESENT	NOT PRESENT	NOT PRESENT	PRESENT	PRESENT	PRESENT	PRESENT	PRESENT	PRESENT	PRESENT	NOT PRESENT	10
TRIM25	PRESENT	PRESENT	NOT PRESENT	PRESENT	PRESENT	NOT PRESENT	PRESENT	PRESENT	PRESENT	NOT PRESENT	PRESENT	PRESENT	PRESENT	NOT PRESENT	10
DHX29	PRESENT	NOT PRESENT	PRESENT	PRESENT	PRESENT	NOT PRESENT	NOT PRESENT	PRESENT	PRESENT	NOT PRESENT	PRESENT	PRESENT	PRESENT	PRESENT	10
PARP1	PRESENT	PRESENT	PRESENT	NOT PRESENT	PRESENT	NOT PRESENT	NOT PRESENT	PRESENT	PRESENT	NOT PRESENT	PRESENT	PRESENT	PRESENT	PRESENT	10
RRBP1	PRESENT	NOT PRESENT	PRESENT	PRESENT	PRESENT	PRESENT	NOT PRESENT	NOT PRESENT	PRESENT	NOT PRESENT	PRESENT	PRESENT	PRESENT	PRESENT	10
SRPK1	NOT PRESENT	NOT PRESENT	PRESENT	PRESENT	PRESENT	NOT PRESENT	PRESENT	PRESENT	PRESENT	NOT PRESENT	PRESENT	PRESENT	PRESENT	PRESENT	10
XRCC6	PRESENT	PRESENT	PRESENT	NOT PRESENT	PRESENT	NOT PRESENT	NOT PRESENT	PRESENT	PRESENT	NOT PRESENT	PRESENT	PRESENT	PRESENT	PRESENT	10
ALYREF	PRESENT	NOT PRESENT	NOT PRESENT	PRESENT	PRESENT	PRESENT	PRESENT	PRESENT	PRESENT	NOT PRESENT	PRESENT	NOT PRESENT	PRESENT	NOT PRESENT	9
ENO1	NOT PRESENT	PRESENT	NOT PRESENT	PRESENT	PRESENT	PRESENT	NOT PRESENT	PRESENT	PRESENT	NOT PRESENT	PRESENT	PRESENT	PRESENT	NOT PRESENT	9
FAU	PRESENT	NOT PRESENT	PRESENT	PRESENT	PRESENT	PRESENT	NOT PRESENT	NOT PRESENT	PRESENT	PRESENT	PRESENT	NOT PRESENT	PRESENT	NOT PRESENT	9
HSPA5	NOT PRESENT	NOT PRESENT	NOT PRESENT	PRESENT	PRESENT	PRESENT	PRESENT	PRESENT	PRESENT	PRESENT	PRESENT	PRESENT	NOT PRESENT	NOT PRESENT	9
POLR2A	PRESENT	NOT PRESENT	PRESENT	PRESENT	PRESENT	NOT PRESENT	NOT PRESENT	PRESENT	PRESENT	PRESENT	PRESENT	PRESENT	NOT PRESENT	NOT PRESENT	9
RBM8A	PRESENT	NOT PRESENT	PRESENT	PRESENT	PRESENT	PRESENT	NOT PRESENT	PRESENT	PRESENT	NOT PRESENT	NOT PRESENT	NOT PRESENT	PRESENT	PRESENT	9
ANXA2	NOT PRESENT	PRESENT	NOT PRESENT	PRESENT	PRESENT	PRESENT	NOT PRESENT	PRESENT	PRESENT	NOT PRESENT	PRESENT	PRESENT	NOT PRESENT	PRESENT	9
DDX39B	PRESENT	NOT PRESENT	NOT PRESENT	PRESENT	NOT PRESENT	PRESENT	PRESENT	PRESENT	PRESENT	NOT PRESENT	PRESENT	PRESENT	PRESENT	NOT PRESENT	9
DYNC1H1	PRESENT	PRESENT	PRESENT	PRESENT	NOT PRESENT	NOT PRESENT	NOT PRESENT	PRESENT	PRESENT	NOT PRESENT	PRESENT	PRESENT	PRESENT	NOT PRESENT	9
EEF1G	PRESENT	NOT PRESENT	NOT PRESENT	PRESENT	NOT PRESENT	NOT PRESENT	PRESENT	PRESENT	PRESENT	PRESENT	PRESENT	PRESENT	PRESENT	NOT PRESENT	9
EIF2S2	PRESENT	PRESENT	PRESENT	PRESENT	PRESENT	NOT PRESENT	NOT PRESENT	NOT PRESENT	PRESENT	NOT PRESENT	PRESENT	PRESENT	PRESENT	NOT PRESENT	9
FARSB	PRESENT	NOT PRESENT	NOT PRESENT	PRESENT	PRESENT	NOT PRESENT	PRESENT	PRESENT	PRESENT	NOT PRESENT	PRESENT	PRESENT	PRESENT	NOT PRESENT	9
HSPD1	NOT PRESENT	PRESENT	NOT PRESENT	PRESENT	PRESENT	NOT PRESENT	NOT PRESENT	PRESENT	PRESENT	PRESENT	PRESENT	PRESENT	PRESENT	NOT PRESENT	9
KPNB1	PRESENT	NOT PRESENT	PRESENT	PRESENT	PRESENT	NOT PRESENT	NOT PRESENT	NOT PRESENT	PRESENT	PRESENT	PRESENT	PRESENT	PRESENT	NOT PRESENT	9
LRRC59	NOT PRESENT	PRESENT	NOT PRESENT	PRESENT	PRESENT	PRESENT	PRESENT	NOT PRESENT	PRESENT	NOT PRESENT	PRESENT	PRESENT	PRESENT	NOT PRESENT	9
PRRC2A	NOT PRESENT	NOT PRESENT	PRESENT	PRESENT	PRESENT	PRESENT	NOT PRESENT	PRESENT	PRESENT	NOT PRESENT	PRESENT	PRESENT	PRESENT	NOT PRESENT	9
RAN	PRESENT	PRESENT	PRESENT	NOT PRESENT	PRESENT	NOT PRESENT	NOT PRESENT	PRESENT	PRESENT	NOT PRESENT	PRESENT	PRESENT	PRESENT	NOT PRESENT	9
RPL10	PRESENT	PRESENT	NOT PRESENT	PRESENT	NOT PRESENT	NOT PRESENT	NOT PRESENT	PRESENT	PRESENT	PRESENT	PRESENT	PRESENT	PRESENT	NOT PRESENT	9
RPL11	PRESENT	NOT PRESENT	PRESENT	NOT PRESENT	PRESENT	NOT PRESENT	NOT PRESENT	PRESENT	PRESENT	PRESENT	PRESENT	PRESENT	PRESENT	NOT PRESENT	9
RPL18	PRESENT	NOT PRESENT	NOT PRESENT	PRESENT	PRESENT	NOT PRESENT	NOT PRESENT	PRESENT	PRESENT	PRESENT	PRESENT	PRESENT	PRESENT	NOT PRESENT	9
RPL23A	PRESENT	PRESENT	PRESENT	NOT PRESENT	PRESENT	NOT PRESENT	NOT PRESENT	NOT PRESENT	PRESENT	PRESENT	PRESENT	PRESENT	PRESENT	NOT PRESENT	9
RPL26	PRESENT	NOT PRESENT	PRESENT	PRESENT	NOT PRESENT	NOT PRESENT	PRESENT	NOT PRESENT	PRESENT	PRESENT	PRESENT	PRESENT	PRESENT	NOT PRESENT	9
RPL28	PRESENT	PRESENT	NOT PRESENT	NOT PRESENT	PRESENT	NOT PRESENT	NOT PRESENT	PRESENT	PRESENT	PRESENT	PRESENT	PRESENT	PRESENT	NOT PRESENT	9
RPS17	PRESENT	NOT PRESENT	PRESENT	PRESENT	NOT PRESENT	PRESENT	NOT PRESENT	NOT PRESENT	PRESENT	PRESENT	PRESENT	PRESENT	PRESENT	NOT PRESENT	9
RPS18	PRESENT	NOT PRESENT	PRESENT	PRESENT	NOT PRESENT	NOT PRESENT	PRESENT	NOT PRESENT	PRESENT	PRESENT	PRESENT	PRESENT	PRESENT	NOT PRESENT	9
SRPK2	PRESENT	PRESENT	PRESENT	PRESENT	NOT PRESENT	NOT PRESENT	NOT PRESENT	PRESENT	PRESENT	NOT PRESENT	NOT PRESENT	PRESENT	PRESENT	PRESENT	9
UBA1	PRESENT	PRESENT	PRESENT	PRESENT	NOT PRESENT	NOT PRESENT	NOT PRESENT	PRESENT	PRESENT	NOT PRESENT	PRESENT	PRESENT	PRESENT	NOT PRESENT	9
ZNF598	PRESENT	PRESENT	PRESENT	NOT PRESENT	PRESENT	NOT PRESENT	NOT PRESENT	PRESENT	PRESENT	NOT PRESENT	PRESENT	PRESENT	PRESENT	NOT PRESENT	9
ASCC3	NOT PRESENT	NOT PRESENT	PRESENT	PRESENT	PRESENT	NOT PRESENT	NOT PRESENT	PRESENT	PRESENT	NOT PRESENT	PRESENT	PRESENT	PRESENT	PRESENT	9
EIF3H	PRESENT	PRESENT	NOT PRESENT	PRESENT	PRESENT	NOT PRESENT	NOT PRESENT	NOT PRESENT	PRESENT	NOT PRESENT	PRESENT	PRESENT	PRESENT	PRESENT	9
EIF3J	PRESENT	NOT PRESENT	NOT PRESENT	NOT PRESENT	PRESENT	PRESENT	PRESENT	NOT PRESENT	PRESENT	NOT PRESENT	PRESENT	PRESENT	PRESENT	PRESENT	9
LDHA	NOT PRESENT	NOT PRESENT	NOT PRESENT	PRESENT	PRESENT	NOT PRESENT	NOT PRESENT	PRESENT	PRESENT	PRESENT	PRESENT	PRESENT	PRESENT	PRESENT	9
PRKDC	PRESENT	NOT PRESENT	PRESENT	NOT PRESENT	PRESENT	NOT PRESENT	NOT PRESENT	PRESENT	PRESENT	NOT PRESENT	PRESENT	PRESENT	PRESENT	PRESENT	9
SRP72	PRESENT	PRESENT	PRESENT	NOT PRESENT	PRESENT	NOT PRESENT	NOT PRESENT	NOT PRESENT	PRESENT	NOT PRESENT	PRESENT	PRESENT	PRESENT	PRESENT	9
XRCC5	NOT PRESENT	PRESENT	PRESENT	NOT PRESENT	PRESENT	NOT PRESENT	NOT PRESENT	PRESENT	PRESENT	NOT PRESENT	PRESENT	PRESENT	PRESENT	PRESENT	9
RPL22L1	PRESENT	NOT PRESENT	NOT PRESENT	PRESENT	NOT PRESENT	PRESENT	PRESENT	PRESENT	PRESENT	PRESENT	PRESENT	NOT PRESENT	NOT PRESENT	NOT PRESENT	8
AHNAK	NOT PRESENT	PRESENT	NOT PRESENT	PRESENT	PRESENT	PRESENT	NOT PRESENT	PRESENT	PRESENT	NOT PRESENT	PRESENT	PRESENT	NOT PRESENT	NOT PRESENT	8
ALDOA	NOT PRESENT	NOT PRESENT	PRESENT	PRESENT	PRESENT	NOT PRESENT	NOT PRESENT	PRESENT	PRESENT	PRESENT	NOT PRESENT	PRESENT	PRESENT	NOT PRESENT	8
EIF4A2	PRESENT	PRESENT	PRESENT	NOT PRESENT	PRESENT	NOT PRESENT	NOT PRESENT	PRESENT	PRESENT	NOT PRESENT	NOT PRESENT	PRESENT	PRESENT	NOT PRESENT	8
ELAVL2	PRESENT	PRESENT	PRESENT	PRESENT	NOT PRESENT	NOT PRESENT	PRESENT	NOT PRESENT	PRESENT	NOT PRESENT	PRESENT	NOT PRESENT	PRESENT	NOT PRESENT	8
HSP90B1	NOT PRESENT	NOT PRESENT	NOT PRESENT	PRESENT	PRESENT	PRESENT	PRESENT	PRESENT	PRESENT	NOT PRESENT	NOT PRESENT	PRESENT	PRESENT	NOT PRESENT	8
RPS27A	PRESENT	PRESENT	PRESENT	PRESENT	NOT PRESENT	PRESENT	NOT PRESENT	NOT PRESENT	NOT PRESENT	PRESENT	NOT PRESENT	PRESENT	PRESENT	NOT PRESENT	8
CCT4	NOT PRESENT	PRESENT	NOT PRESENT	NOT PRESENT	PRESENT	NOT PRESENT	PRESENT	PRESENT	PRESENT	NOT PRESENT	PRESENT	PRESENT	PRESENT	NOT PRESENT	8
CCT6A	NOT PRESENT	PRESENT	NOT PRESENT	PRESENT	PRESENT	NOT PRESENT	NOT PRESENT	NOT PRESENT	PRESENT	PRESENT	PRESENT	PRESENT	PRESENT	NOT PRESENT	8
EZR	NOT PRESENT	PRESENT	PRESENT	NOT PRESENT	NOT PRESENT	NOT PRESENT	PRESENT	PRESENT	PRESENT	NOT PRESENT	PRESENT	PRESENT	PRESENT	NOT PRESENT	8
FASN	NOT PRESENT	PRESENT	PRESENT	PRESENT	PRESENT	NOT PRESENT	NOT PRESENT	NOT PRESENT	PRESENT	NOT PRESENT	PRESENT	PRESENT	PRESENT	NOT PRESENT	8
GAPDH	PRESENT	NOT PRESENT	NOT PRESENT	PRESENT	NOT PRESENT	NOT PRESENT	NOT PRESENT	PRESENT	PRESENT	PRESENT	PRESENT	PRESENT	PRESENT	NOT PRESENT	8
GDI2	NOT PRESENT	NOT PRESENT	PRESENT	NOT PRESENT	NOT PRESENT	PRESENT	PRESENT	PRESENT	PRESENT	NOT PRESENT	PRESENT	PRESENT	PRESENT	NOT PRESENT	8
GIGYF2	NOT PRESENT	NOT PRESENT	PRESENT	PRESENT	PRESENT	NOT PRESENT	NOT PRESENT	PRESENT	PRESENT	NOT PRESENT	PRESENT	PRESENT	PRESENT	NOT PRESENT	8
HSPB1	NOT PRESENT	PRESENT	NOT PRESENT	PRESENT	NOT PRESENT	NOT PRESENT	NOT PRESENT	PRESENT	PRESENT	PRESENT	PRESENT	PRESENT	NOT PRESENT	PRESENT	8
MYH9	NOT PRESENT	NOT PRESENT	PRESENT	NOT PRESENT	PRESENT	NOT PRESENT	NOT PRESENT	PRESENT	PRESENT	PRESENT	PRESENT	PRESENT	NOT PRESENT	PRESENT	8
NAP1L1	NOT PRESENT	NOT PRESENT	PRESENT	NOT PRESENT	PRESENT	PRESENT	NOT PRESENT	NOT PRESENT	PRESENT	PRESENT	PRESENT	PRESENT	PRESENT	NOT PRESENT	8
NMT1	NOT PRESENT	NOT PRESENT	NOT PRESENT	PRESENT	PRESENT	NOT PRESENT	PRESENT	PRESENT	PRESENT	NOT PRESENT	PRESENT	NOT PRESENT	PRESENT	PRESENT	8
PEBP1	NOT PRESENT	PRESENT	PRESENT	PRESENT	PRESENT	NOT PRESENT	NOT PRESENT	NOT PRESENT	PRESENT	NOT PRESENT	PRESENT	NOT PRESENT	PRESENT	PRESENT	8
PKM	NOT PRESENT	PRESENT	NOT PRESENT	NOT PRESENT	PRESENT	NOT PRESENT	NOT PRESENT	PRESENT	PRESENT	PRESENT	PRESENT	PRESENT	PRESENT	NOT PRESENT	8
PRMT1	NOT PRESENT	NOT PRESENT	PRESENT	PRESENT	PRESENT	NOT PRESENT	NOT PRESENT	PRESENT	PRESENT	NOT PRESENT	PRESENT	PRESENT	PRESENT	NOT PRESENT	8
RPL34	PRESENT	NOT PRESENT	NOT PRESENT	PRESENT	NOT PRESENT	NOT PRESENT	NOT PRESENT	PRESENT	PRESENT	PRESENT	PRESENT	PRESENT	PRESENT	NOT PRESENT	8
RPN1	NOT PRESENT	PRESENT	NOT PRESENT	PRESENT	PRESENT	NOT PRESENT	NOT PRESENT	PRESENT	PRESENT	NOT PRESENT	NOT PRESENT	PRESENT	PRESENT	PRESENT	8
TSR1	PRESENT	PRESENT	NOT PRESENT	NOT PRESENT	PRESENT	NOT PRESENT	NOT PRESENT	NOT PRESENT	PRESENT	PRESENT	PRESENT	PRESENT	NOT PRESENT	PRESENT	8
VCP	NOT PRESENT	NOT PRESENT	PRESENT	NOT PRESENT	PRESENT	NOT PRESENT	NOT PRESENT	PRESENT	PRESENT	PRESENT	PRESENT	PRESENT	PRESENT	NOT PRESENT	8
DRG1	PRESENT	NOT PRESENT	NOT PRESENT	PRESENT	NOT PRESENT	NOT PRESENT	NOT PRESENT	PRESENT	PRESENT	NOT PRESENT	PRESENT	PRESENT	PRESENT	PRESENT	8
EDC4	PRESENT	NOT PRESENT	NOT PRESENT	PRESENT	PRESENT	NOT PRESENT	NOT PRESENT	NOT PRESENT	PRESENT	NOT PRESENT	PRESENT	PRESENT	PRESENT	PRESENT	8
EIF3B	PRESENT	NOT PRESENT	NOT PRESENT	PRESENT	PRESENT	NOT PRESENT	NOT PRESENT	NOT PRESENT	PRESENT	NOT PRESENT	PRESENT	PRESENT	PRESENT	PRESENT	8
TLN1	NOT PRESENT	NOT PRESENT	NOT PRESENT	PRESENT	PRESENT	NOT PRESENT	NOT PRESENT	PRESENT	PRESENT	NOT PRESENT	PRESENT	PRESENT	PRESENT	PRESENT	8
SKIV2L2	PRESENT	PRESENT	NOT PRESENT	NOT PRESENT	PRESENT	NOT PRESENT	PRESENT	PRESENT	PRESENT	PRESENT	NOT PRESENT	NOT PRESENT	NOT PRESENT	NOT PRESENT	7
NACA	NOT PRESENT	NOT PRESENT	NOT PRESENT	PRESENT	NOT PRESENT	PRESENT	PRESENT	PRESENT	PRESENT	PRESENT	NOT PRESENT	NOT PRESENT	NOT PRESENT	PRESENT	7
CCDC124	NOT PRESENT	PRESENT	NOT PRESENT	PRESENT	PRESENT	NOT PRESENT	NOT PRESENT	NOT PRESENT	PRESENT	PRESENT	PRESENT	NOT PRESENT	PRESENT	NOT PRESENT	7
P4HB	NOT PRESENT	PRESENT	PRESENT	NOT PRESENT	PRESENT	PRESENT	NOT PRESENT	NOT PRESENT	PRESENT	NOT PRESENT	PRESENT	PRESENT	NOT PRESENT	NOT PRESENT	7
RPL35A	PRESENT	PRESENT	PRESENT	NOT PRESENT	NOT PRESENT	NOT PRESENT	NOT PRESENT	NOT PRESENT	PRESENT	PRESENT	NOT PRESENT	PRESENT	PRESENT	NOT PRESENT	7
RPS27	PRESENT	NOT PRESENT	PRESENT	NOT PRESENT	PRESENT	NOT PRESENT	NOT PRESENT	NOT PRESENT	PRESENT	PRESENT	NOT PRESENT	PRESENT	PRESENT	NOT PRESENT	7
ZNF622	PRESENT	PRESENT	NOT PRESENT	NOT PRESENT	NOT PRESENT	NOT PRESENT	NOT PRESENT	PRESENT	PRESENT	PRESENT	PRESENT	PRESENT	NOT PRESENT	NOT PRESENT	7
CCT3	NOT PRESENT	NOT PRESENT	PRESENT	PRESENT	PRESENT	NOT PRESENT	NOT PRESENT	NOT PRESENT	PRESENT	NOT PRESENT	PRESENT	PRESENT	PRESENT	NOT PRESENT	7
CLTC	NOT PRESENT	NOT PRESENT	PRESENT	PRESENT	PRESENT	NOT PRESENT	NOT PRESENT	NOT PRESENT	PRESENT	NOT PRESENT	PRESENT	PRESENT	PRESENT	NOT PRESENT	7
EIF2AK2	PRESENT	NOT PRESENT	PRESENT	NOT PRESENT	NOT PRESENT	NOT PRESENT	NOT PRESENT	PRESENT	PRESENT	NOT PRESENT	PRESENT	PRESENT	PRESENT	NOT PRESENT	7
FARSA	PRESENT	NOT PRESENT	PRESENT	NOT PRESENT	NOT PRESENT	NOT PRESENT	NOT PRESENT	PRESENT	PRESENT	NOT PRESENT	PRESENT	PRESENT	PRESENT	NOT PRESENT	7
TAGLN2	NOT PRESENT	NOT PRESENT	NOT PRESENT	NOT PRESENT	PRESENT	PRESENT	PRESENT	NOT PRESENT	PRESENT	NOT PRESENT	PRESENT	PRESENT	PRESENT	NOT PRESENT	7
TRIM28	NOT PRESENT	NOT PRESENT	PRESENT	NOT PRESENT	NOT PRESENT	NOT PRESENT	NOT PRESENT	PRESENT	PRESENT	PRESENT	PRESENT	PRESENT	PRESENT	NOT PRESENT	7
YWHAE	NOT PRESENT	PRESENT	NOT PRESENT	PRESENT	PRESENT	NOT PRESENT	NOT PRESENT	NOT PRESENT	PRESENT	NOT PRESENT	PRESENT	PRESENT	PRESENT	NOT PRESENT	7
FKBP4	NOT PRESENT	PRESENT	NOT PRESENT	NOT PRESENT	PRESENT	NOT PRESENT	NOT PRESENT	NOT PRESENT	PRESENT	NOT PRESENT	PRESENT	PRESENT	PRESENT	PRESENT	7
SRP68	PRESENT	PRESENT	NOT PRESENT	NOT PRESENT	NOT PRESENT	NOT PRESENT	NOT PRESENT	NOT PRESENT	PRESENT	NOT PRESENT	PRESENT	PRESENT	PRESENT	PRESENT	7
CALR	PRESENT	PRESENT	NOT PRESENT	PRESENT	PRESENT	PRESENT	NOT PRESENT	NOT PRESENT	PRESENT	NOT PRESENT	NOT PRESENT	NOT PRESENT	NOT PRESENT	NOT PRESENT	6
AARS	PRESENT	NOT PRESENT	NOT PRESENT	PRESENT	PRESENT	NOT PRESENT	NOT PRESENT	PRESENT	PRESENT	NOT PRESENT	NOT PRESENT	NOT PRESENT	PRESENT	NOT PRESENT	6
LUC7L	PRESENT	NOT PRESENT	NOT PRESENT	NOT PRESENT	PRESENT	NOT PRESENT	PRESENT	NOT PRESENT	PRESENT	PRESENT	PRESENT	NOT PRESENT	NOT PRESENT	NOT PRESENT	6
NAP1L4	NOT PRESENT	PRESENT	NOT PRESENT	PRESENT	PRESENT	PRESENT	NOT PRESENT	NOT PRESENT	PRESENT	NOT PRESENT	PRESENT	NOT PRESENT	NOT PRESENT	NOT PRESENT	6
RPL37A	PRESENT	NOT PRESENT	PRESENT	NOT PRESENT	PRESENT	NOT PRESENT	NOT PRESENT	NOT PRESENT	PRESENT	PRESENT	NOT PRESENT	PRESENT	NOT PRESENT	NOT PRESENT	6
EIF5A	PRESENT	NOT PRESENT	PRESENT	NOT PRESENT	NOT PRESENT	PRESENT	NOT PRESENT	NOT PRESENT	PRESENT	NOT PRESENT	NOT PRESENT	PRESENT	PRESENT	NOT PRESENT	6
GANAB	NOT PRESENT	PRESENT	NOT PRESENT	PRESENT	PRESENT	NOT PRESENT	NOT PRESENT	NOT PRESENT	PRESENT	NOT PRESENT	NOT PRESENT	PRESENT	PRESENT	NOT PRESENT	6
HSPA1B	NOT PRESENT	PRESENT	PRESENT	NOT PRESENT	NOT PRESENT	NOT PRESENT	NOT PRESENT	NOT PRESENT	PRESENT	PRESENT	NOT PRESENT	PRESENT	PRESENT	NOT PRESENT	6
NEMF	NOT PRESENT	NOT PRESENT	NOT PRESENT	PRESENT	NOT PRESENT	NOT PRESENT	NOT PRESENT	PRESENT	PRESENT	PRESENT	NOT PRESENT	PRESENT	NOT PRESENT	PRESENT	6
PDIA4	NOT PRESENT	PRESENT	NOT PRESENT	NOT PRESENT	NOT PRESENT	NOT PRESENT	PRESENT	PRESENT	PRESENT	NOT PRESENT	PRESENT	PRESENT	NOT PRESENT	NOT PRESENT	6
PFN1	NOT PRESENT	NOT PRESENT	PRESENT	NOT PRESENT	PRESENT	NOT PRESENT	NOT PRESENT	PRESENT	PRESENT	NOT PRESENT	PRESENT	PRESENT	NOT PRESENT	NOT PRESENT	6
RPL36	PRESENT	PRESENT	NOT PRESENT	NOT PRESENT	NOT PRESENT	NOT PRESENT	NOT PRESENT	NOT PRESENT	PRESENT	PRESENT	NOT PRESENT	PRESENT	PRESENT	NOT PRESENT	6
RPL9	PRESENT	NOT PRESENT	NOT PRESENT	PRESENT	NOT PRESENT	NOT PRESENT	NOT PRESENT	NOT PRESENT	PRESENT	PRESENT	NOT PRESENT	PRESENT	PRESENT	NOT PRESENT	6
RPLP2	PRESENT	NOT PRESENT	NOT PRESENT	NOT PRESENT	NOT PRESENT	PRESENT	NOT PRESENT	NOT PRESENT	PRESENT	PRESENT	PRESENT	PRESENT	NOT PRESENT	NOT PRESENT	6
RPS21	PRESENT	PRESENT	NOT PRESENT	NOT PRESENT	NOT PRESENT	NOT PRESENT	NOT PRESENT	NOT PRESENT	PRESENT	PRESENT	NOT PRESENT	PRESENT	PRESENT	NOT PRESENT	6
TPI1	NOT PRESENT	NOT PRESENT	NOT PRESENT	PRESENT	NOT PRESENT	PRESENT	PRESENT	NOT PRESENT	PRESENT	NOT PRESENT	PRESENT	PRESENT	NOT PRESENT	NOT PRESENT	6
CDC5L	PRESENT	NOT PRESENT	PRESENT	NOT PRESENT	NOT PRESENT	NOT PRESENT	NOT PRESENT	NOT PRESENT	PRESENT	NOT PRESENT	PRESENT	PRESENT	NOT PRESENT	PRESENT	6
CFL1	NOT PRESENT	NOT PRESENT	NOT PRESENT	NOT PRESENT	PRESENT	PRESENT	NOT PRESENT	NOT PRESENT	PRESENT	NOT PRESENT	PRESENT	PRESENT	PRESENT	NOT PRESENT	6
DDX20	PRESENT	NOT PRESENT	NOT PRESENT	PRESENT	NOT PRESENT	NOT PRESENT	NOT PRESENT	NOT PRESENT	PRESENT	NOT PRESENT	PRESENT	PRESENT	NOT PRESENT	PRESENT	6
DNAJA1	NOT PRESENT	NOT PRESENT	NOT PRESENT	PRESENT	NOT PRESENT	NOT PRESENT	NOT PRESENT	NOT PRESENT	PRESENT	PRESENT	PRESENT	PRESENT	PRESENT	NOT PRESENT	6
EEF1D	PRESENT	NOT PRESENT	NOT PRESENT	PRESENT	NOT PRESENT	NOT PRESENT	NOT PRESENT	NOT PRESENT	PRESENT	NOT PRESENT	PRESENT	PRESENT	PRESENT	NOT PRESENT	6
MSN	NOT PRESENT	NOT PRESENT	NOT PRESENT	PRESENT	NOT PRESENT	NOT PRESENT	NOT PRESENT	PRESENT	PRESENT	NOT PRESENT	PRESENT	PRESENT	PRESENT	NOT PRESENT	6
PGK1	NOT PRESENT	NOT PRESENT	NOT PRESENT	PRESENT	NOT PRESENT	NOT PRESENT	NOT PRESENT	PRESENT	PRESENT	NOT PRESENT	PRESENT	PRESENT	PRESENT	NOT PRESENT	6
TCF25	NOT PRESENT	NOT PRESENT	NOT PRESENT	PRESENT	NOT PRESENT	NOT PRESENT	PRESENT	NOT PRESENT	PRESENT	NOT PRESENT	PRESENT	PRESENT	NOT PRESENT	PRESENT	6
CKAP5	NOT PRESENT	NOT PRESENT	NOT PRESENT	PRESENT	NOT PRESENT	NOT PRESENT	NOT PRESENT	NOT PRESENT	PRESENT	NOT PRESENT	PRESENT	PRESENT	PRESENT	PRESENT	6
EIF3I	PRESENT	NOT PRESENT	NOT PRESENT	NOT PRESENT	NOT PRESENT	NOT PRESENT	NOT PRESENT	NOT PRESENT	PRESENT	NOT PRESENT	PRESENT	PRESENT	PRESENT	PRESENT	6
FSCN1	NOT PRESENT	PRESENT	NOT PRESENT	NOT PRESENT	NOT PRESENT	NOT PRESENT	NOT PRESENT	NOT PRESENT	PRESENT	NOT PRESENT	PRESENT	PRESENT	PRESENT	PRESENT	6
NOB1	PRESENT	NOT PRESENT	NOT PRESENT	NOT PRESENT	NOT PRESENT	NOT PRESENT	NOT PRESENT	NOT PRESENT	PRESENT	NOT PRESENT	PRESENT	PRESENT	PRESENT	PRESENT	6
STIP1	NOT PRESENT	PRESENT	NOT PRESENT	NOT PRESENT	NOT PRESENT	NOT PRESENT	NOT PRESENT	NOT PRESENT	PRESENT	NOT PRESENT	PRESENT	PRESENT	PRESENT	PRESENT	6
TKT	NOT PRESENT	NOT PRESENT	NOT PRESENT	NOT PRESENT	NOT PRESENT	NOT PRESENT	NOT PRESENT	PRESENT	PRESENT	NOT PRESENT	PRESENT	PRESENT	PRESENT	PRESENT	6
EPRS	PRESENT	NOT PRESENT	NOT PRESENT	PRESENT	NOT PRESENT	NOT PRESENT	NOT PRESENT	PRESENT	PRESENT	NOT PRESENT	NOT PRESENT	NOT PRESENT	PRESENT	NOT PRESENT	5
PPIB	NOT PRESENT	PRESENT	PRESENT	NOT PRESENT	PRESENT	NOT PRESENT	NOT PRESENT	NOT PRESENT	PRESENT	NOT PRESENT	NOT PRESENT	PRESENT	NOT PRESENT	NOT PRESENT	5
RPS27L	PRESENT	NOT PRESENT	PRESENT	NOT PRESENT	NOT PRESENT	NOT PRESENT	PRESENT	NOT PRESENT	PRESENT	NOT PRESENT	NOT PRESENT	PRESENT	NOT PRESENT	NOT PRESENT	5
DARS	PRESENT	PRESENT	NOT PRESENT	NOT PRESENT	NOT PRESENT	NOT PRESENT	NOT PRESENT	NOT PRESENT	PRESENT	NOT PRESENT	NOT PRESENT	PRESENT	PRESENT	NOT PRESENT	5
GEMIN4	PRESENT	NOT PRESENT	NOT PRESENT	PRESENT	NOT PRESENT	NOT PRESENT	NOT PRESENT	NOT PRESENT	PRESENT	NOT PRESENT	PRESENT	PRESENT	NOT PRESENT	NOT PRESENT	5
IMPDH2	NOT PRESENT	NOT PRESENT	NOT PRESENT	NOT PRESENT	NOT PRESENT	NOT PRESENT	NOT PRESENT	PRESENT	PRESENT	PRESENT	PRESENT	PRESENT	NOT PRESENT	NOT PRESENT	5
KARS	PRESENT	NOT PRESENT	NOT PRESENT	PRESENT	NOT PRESENT	NOT PRESENT	NOT PRESENT	NOT PRESENT	PRESENT	NOT PRESENT	NOT PRESENT	PRESENT	PRESENT	NOT PRESENT	5
MARS	PRESENT	NOT PRESENT	NOT PRESENT	PRESENT	NOT PRESENT	NOT PRESENT	NOT PRESENT	NOT PRESENT	PRESENT	NOT PRESENT	NOT PRESENT	PRESENT	PRESENT	NOT PRESENT	5
PSMC1	NOT PRESENT	PRESENT	NOT PRESENT	NOT PRESENT	NOT PRESENT	NOT PRESENT	NOT PRESENT	NOT PRESENT	PRESENT	PRESENT	PRESENT	PRESENT	NOT PRESENT	NOT PRESENT	5
RPL38	PRESENT	NOT PRESENT	NOT PRESENT	NOT PRESENT	NOT PRESENT	NOT PRESENT	NOT PRESENT	NOT PRESENT	PRESENT	PRESENT	NOT PRESENT	PRESENT	PRESENT	NOT PRESENT	5
RUVBL1	PRESENT	NOT PRESENT	NOT PRESENT	NOT PRESENT	NOT PRESENT	NOT PRESENT	NOT PRESENT	NOT PRESENT	PRESENT	PRESENT	PRESENT	PRESENT	NOT PRESENT	NOT PRESENT	5
RUVBL2	PRESENT	NOT PRESENT	NOT PRESENT	NOT PRESENT	NOT PRESENT	NOT PRESENT	NOT PRESENT	NOT PRESENT	PRESENT	PRESENT	PRESENT	PRESENT	NOT PRESENT	NOT PRESENT	5
SERPINH1	NOT PRESENT	PRESENT	NOT PRESENT	PRESENT	NOT PRESENT	NOT PRESENT	NOT PRESENT	NOT PRESENT	PRESENT	NOT PRESENT	NOT PRESENT	PRESENT	PRESENT	NOT PRESENT	5
SRP54	PRESENT	PRESENT	NOT PRESENT	NOT PRESENT	NOT PRESENT	NOT PRESENT	NOT PRESENT	NOT PRESENT	PRESENT	NOT PRESENT	NOT PRESENT	PRESENT	NOT PRESENT	PRESENT	5
TARS	PRESENT	NOT PRESENT	NOT PRESENT	PRESENT	NOT PRESENT	NOT PRESENT	NOT PRESENT	NOT PRESENT	PRESENT	NOT PRESENT	NOT PRESENT	PRESENT	PRESENT	NOT PRESENT	5
VARS	PRESENT	NOT PRESENT	NOT PRESENT	PRESENT	NOT PRESENT	NOT PRESENT	NOT PRESENT	NOT PRESENT	PRESENT	NOT PRESENT	NOT PRESENT	PRESENT	PRESENT	NOT PRESENT	5
ACTN1	NOT PRESENT	NOT PRESENT	NOT PRESENT	NOT PRESENT	NOT PRESENT	NOT PRESENT	PRESENT	NOT PRESENT	PRESENT	NOT PRESENT	PRESENT	PRESENT	PRESENT	NOT PRESENT	5
ANXA6	NOT PRESENT	NOT PRESENT	NOT PRESENT	PRESENT	NOT PRESENT	NOT PRESENT	NOT PRESENT	NOT PRESENT	PRESENT	NOT PRESENT	PRESENT	PRESENT	NOT PRESENT	PRESENT	5
CAD	NOT PRESENT	NOT PRESENT	NOT PRESENT	NOT PRESENT	NOT PRESENT	NOT PRESENT	NOT PRESENT	NOT PRESENT	PRESENT	PRESENT	PRESENT	PRESENT	PRESENT	NOT PRESENT	5
COPB2	NOT PRESENT	NOT PRESENT	NOT PRESENT	NOT PRESENT	NOT PRESENT	NOT PRESENT	NOT PRESENT	NOT PRESENT	PRESENT	PRESENT	PRESENT	PRESENT	PRESENT	NOT PRESENT	5
EIF2S3	PRESENT	NOT PRESENT	NOT PRESENT	NOT PRESENT	NOT PRESENT	NOT PRESENT	NOT PRESENT	NOT PRESENT	PRESENT	NOT PRESENT	PRESENT	PRESENT	PRESENT	NOT PRESENT	5
HSPA4	NOT PRESENT	NOT PRESENT	NOT PRESENT	NOT PRESENT	NOT PRESENT	NOT PRESENT	NOT PRESENT	NOT PRESENT	PRESENT	PRESENT	PRESENT	PRESENT	PRESENT	NOT PRESENT	5
HSPH1	NOT PRESENT	NOT PRESENT	NOT PRESENT	NOT PRESENT	NOT PRESENT	NOT PRESENT	NOT PRESENT	NOT PRESENT	PRESENT	PRESENT	PRESENT	PRESENT	PRESENT	NOT PRESENT	5
LDHB	NOT PRESENT	NOT PRESENT	NOT PRESENT	NOT PRESENT	NOT PRESENT	NOT PRESENT	NOT PRESENT	PRESENT	PRESENT	NOT PRESENT	PRESENT	PRESENT	PRESENT	NOT PRESENT	5
LTN1	NOT PRESENT	NOT PRESENT	NOT PRESENT	NOT PRESENT	NOT PRESENT	NOT PRESENT	NOT PRESENT	NOT PRESENT	PRESENT	PRESENT	PRESENT	PRESENT	NOT PRESENT	PRESENT	5
LTV1	NOT PRESENT	NOT PRESENT	NOT PRESENT	NOT PRESENT	NOT PRESENT	PRESENT	NOT PRESENT	NOT PRESENT	PRESENT	NOT PRESENT	PRESENT	PRESENT	NOT PRESENT	PRESENT	5
PAICS	NOT PRESENT	NOT PRESENT	NOT PRESENT	NOT PRESENT	PRESENT	NOT PRESENT	NOT PRESENT	NOT PRESENT	PRESENT	NOT PRESENT	PRESENT	PRESENT	PRESENT	NOT PRESENT	5
PDCD6IP	NOT PRESENT	NOT PRESENT	NOT PRESENT	PRESENT	NOT PRESENT	NOT PRESENT	NOT PRESENT	NOT PRESENT	PRESENT	NOT PRESENT	PRESENT	PRESENT	PRESENT	NOT PRESENT	5
PHGDH	NOT PRESENT	NOT PRESENT	NOT PRESENT	NOT PRESENT	NOT PRESENT	NOT PRESENT	NOT PRESENT	PRESENT	PRESENT	NOT PRESENT	PRESENT	PRESENT	PRESENT	NOT PRESENT	5
PSMD3	NOT PRESENT	NOT PRESENT	NOT PRESENT	NOT PRESENT	NOT PRESENT	NOT PRESENT	NOT PRESENT	NOT PRESENT	PRESENT	PRESENT	NOT PRESENT	PRESENT	PRESENT	PRESENT	5
RNH1	PRESENT	NOT PRESENT	NOT PRESENT	NOT PRESENT	NOT PRESENT	NOT PRESENT	NOT PRESENT	NOT PRESENT	PRESENT	NOT PRESENT	PRESENT	PRESENT	PRESENT	NOT PRESENT	5
TCP1	NOT PRESENT	NOT PRESENT	PRESENT	NOT PRESENT	NOT PRESENT	NOT PRESENT	NOT PRESENT	NOT PRESENT	PRESENT	NOT PRESENT	PRESENT	PRESENT	PRESENT	NOT PRESENT	5
TUBB	NOT PRESENT	NOT PRESENT	NOT PRESENT	NOT PRESENT	NOT PRESENT	NOT PRESENT	NOT PRESENT	PRESENT	PRESENT	NOT PRESENT	PRESENT	PRESENT	PRESENT	NOT PRESENT	5
WDR1	NOT PRESENT	NOT PRESENT	NOT PRESENT	NOT PRESENT	NOT PRESENT	NOT PRESENT	NOT PRESENT	PRESENT	PRESENT	NOT PRESENT	PRESENT	PRESENT	PRESENT	NOT PRESENT	5
YWHAG	NOT PRESENT	PRESENT	NOT PRESENT	NOT PRESENT	NOT PRESENT	NOT PRESENT	NOT PRESENT	NOT PRESENT	PRESENT	NOT PRESENT	PRESENT	PRESENT	PRESENT	NOT PRESENT	5
YWHAZ	NOT PRESENT	PRESENT	NOT PRESENT	NOT PRESENT	NOT PRESENT	NOT PRESENT	NOT PRESENT	NOT PRESENT	PRESENT	NOT PRESENT	PRESENT	PRESENT	PRESENT	NOT PRESENT	5
CLIC1	NOT PRESENT	NOT PRESENT	NOT PRESENT	NOT PRESENT	NOT PRESENT	NOT PRESENT	NOT PRESENT	NOT PRESENT	PRESENT	NOT PRESENT	PRESENT	PRESENT	PRESENT	PRESENT	5
LASP1	NOT PRESENT	NOT PRESENT	NOT PRESENT	NOT PRESENT	NOT PRESENT	NOT PRESENT	NOT PRESENT	NOT PRESENT	PRESENT	NOT PRESENT	PRESENT	PRESENT	PRESENT	PRESENT	5
EIF6	PRESENT	NOT PRESENT	NOT PRESENT	NOT PRESENT	NOT PRESENT	NOT PRESENT	NOT PRESENT	NOT PRESENT	PRESENT	PRESENT	PRESENT	NOT PRESENT	NOT PRESENT	NOT PRESENT	4
RARS	PRESENT	NOT PRESENT	NOT PRESENT	PRESENT	NOT PRESENT	NOT PRESENT	NOT PRESENT	NOT PRESENT	PRESENT	NOT PRESENT	NOT PRESENT	PRESENT	NOT PRESENT	NOT PRESENT	4
AIMP1	PRESENT	NOT PRESENT	NOT PRESENT	NOT PRESENT	NOT PRESENT	NOT PRESENT	NOT PRESENT	NOT PRESENT	PRESENT	NOT PRESENT	PRESENT	PRESENT	NOT PRESENT	NOT PRESENT	4
AIMP2	PRESENT	NOT PRESENT	NOT PRESENT	NOT PRESENT	NOT PRESENT	NOT PRESENT	NOT PRESENT	NOT PRESENT	PRESENT	NOT PRESENT	PRESENT	PRESENT	NOT PRESENT	NOT PRESENT	4
ARF1	NOT PRESENT	NOT PRESENT	PRESENT	NOT PRESENT	NOT PRESENT	NOT PRESENT	NOT PRESENT	NOT PRESENT	PRESENT	NOT PRESENT	NOT PRESENT	PRESENT	PRESENT	NOT PRESENT	4
ARHGDIA	NOT PRESENT	NOT PRESENT	NOT PRESENT	NOT PRESENT	NOT PRESENT	PRESENT	NOT PRESENT	NOT PRESENT	PRESENT	NOT PRESENT	PRESENT	PRESENT	NOT PRESENT	NOT PRESENT	4
ATIC	NOT PRESENT	NOT PRESENT	NOT PRESENT	PRESENT	NOT PRESENT	NOT PRESENT	NOT PRESENT	NOT PRESENT	PRESENT	NOT PRESENT	PRESENT	PRESENT	NOT PRESENT	NOT PRESENT	4
CCT2	NOT PRESENT	NOT PRESENT	NOT PRESENT	NOT PRESENT	NOT PRESENT	NOT PRESENT	NOT PRESENT	PRESENT	PRESENT	NOT PRESENT	PRESENT	PRESENT	NOT PRESENT	NOT PRESENT	4
GARS	PRESENT	NOT PRESENT	NOT PRESENT	NOT PRESENT	NOT PRESENT	NOT PRESENT	NOT PRESENT	NOT PRESENT	PRESENT	NOT PRESENT	NOT PRESENT	PRESENT	NOT PRESENT	PRESENT	4
IARS	PRESENT	NOT PRESENT	NOT PRESENT	NOT PRESENT	NOT PRESENT	NOT PRESENT	NOT PRESENT	NOT PRESENT	PRESENT	NOT PRESENT	NOT PRESENT	PRESENT	PRESENT	NOT PRESENT	4
LARS	PRESENT	NOT PRESENT	NOT PRESENT	NOT PRESENT	NOT PRESENT	NOT PRESENT	NOT PRESENT	NOT PRESENT	PRESENT	NOT PRESENT	NOT PRESENT	PRESENT	PRESENT	NOT PRESENT	4
METAP1	NOT PRESENT	NOT PRESENT	NOT PRESENT	NOT PRESENT	NOT PRESENT	NOT PRESENT	NOT PRESENT	PRESENT	PRESENT	NOT PRESENT	PRESENT	NOT PRESENT	PRESENT	NOT PRESENT	4
MIF	NOT PRESENT	NOT PRESENT	NOT PRESENT	PRESENT	NOT PRESENT	NOT PRESENT	NOT PRESENT	NOT PRESENT	PRESENT	NOT PRESENT	PRESENT	PRESENT	NOT PRESENT	NOT PRESENT	4
MOGS	NOT PRESENT	NOT PRESENT	NOT PRESENT	PRESENT	NOT PRESENT	NOT PRESENT	NOT PRESENT	NOT PRESENT	PRESENT	NOT PRESENT	NOT PRESENT	PRESENT	NOT PRESENT	PRESENT	4
NME1	NOT PRESENT	PRESENT	NOT PRESENT	NOT PRESENT	NOT PRESENT	NOT PRESENT	NOT PRESENT	NOT PRESENT	PRESENT	NOT PRESENT	PRESENT	PRESENT	NOT PRESENT	NOT PRESENT	4
PARP4	PRESENT	NOT PRESENT	NOT PRESENT	NOT PRESENT	NOT PRESENT	NOT PRESENT	NOT PRESENT	NOT PRESENT	PRESENT	NOT PRESENT	PRESENT	PRESENT	NOT PRESENT	NOT PRESENT	4
PDCD4	PRESENT	NOT PRESENT	NOT PRESENT	NOT PRESENT	NOT PRESENT	NOT PRESENT	NOT PRESENT	NOT PRESENT	PRESENT	NOT PRESENT	PRESENT	NOT PRESENT	NOT PRESENT	PRESENT	4
PDIA6	NOT PRESENT	NOT PRESENT	NOT PRESENT	NOT PRESENT	NOT PRESENT	NOT PRESENT	PRESENT	NOT PRESENT	PRESENT	NOT PRESENT	PRESENT	PRESENT	NOT PRESENT	NOT PRESENT	4
PRPF19	PRESENT	NOT PRESENT	NOT PRESENT	NOT PRESENT	NOT PRESENT	NOT PRESENT	NOT PRESENT	NOT PRESENT	PRESENT	NOT PRESENT	PRESENT	PRESENT	NOT PRESENT	NOT PRESENT	4
PSMD1	NOT PRESENT	NOT PRESENT	NOT PRESENT	NOT PRESENT	NOT PRESENT	NOT PRESENT	NOT PRESENT	NOT PRESENT	PRESENT	PRESENT	PRESENT	PRESENT	NOT PRESENT	NOT PRESENT	4
PSMD2	NOT PRESENT	NOT PRESENT	NOT PRESENT	NOT PRESENT	NOT PRESENT	NOT PRESENT	NOT PRESENT	NOT PRESENT	PRESENT	PRESENT	PRESENT	PRESENT	NOT PRESENT	NOT PRESENT	4
PSMD4	NOT PRESENT	PRESENT	NOT PRESENT	NOT PRESENT	NOT PRESENT	NOT PRESENT	NOT PRESENT	NOT PRESENT	NOT PRESENT	PRESENT	PRESENT	PRESENT	NOT PRESENT	NOT PRESENT	4
PSMD6	NOT PRESENT	NOT PRESENT	NOT PRESENT	NOT PRESENT	NOT PRESENT	NOT PRESENT	NOT PRESENT	NOT PRESENT	PRESENT	PRESENT	PRESENT	PRESENT	NOT PRESENT	NOT PRESENT	4
RIOK2	PRESENT	NOT PRESENT	NOT PRESENT	NOT PRESENT	NOT PRESENT	NOT PRESENT	NOT PRESENT	NOT PRESENT	PRESENT	NOT PRESENT	PRESENT	NOT PRESENT	NOT PRESENT	PRESENT	4
RPS29	PRESENT	NOT PRESENT	NOT PRESENT	NOT PRESENT	NOT PRESENT	NOT PRESENT	NOT PRESENT	NOT PRESENT	NOT PRESENT	PRESENT	NOT PRESENT	PRESENT	PRESENT	NOT PRESENT	4
SRP9	PRESENT	NOT PRESENT	NOT PRESENT	NOT PRESENT	NOT PRESENT	NOT PRESENT	NOT PRESENT	NOT PRESENT	PRESENT	NOT PRESENT	PRESENT	NOT PRESENT	PRESENT	NOT PRESENT	4
TUBA1C	NOT PRESENT	NOT PRESENT	NOT PRESENT	PRESENT	NOT PRESENT	NOT PRESENT	NOT PRESENT	NOT PRESENT	PRESENT	NOT PRESENT	PRESENT	PRESENT	NOT PRESENT	NOT PRESENT	4
AHCY	NOT PRESENT	NOT PRESENT	NOT PRESENT	NOT PRESENT	NOT PRESENT	NOT PRESENT	NOT PRESENT	NOT PRESENT	PRESENT	NOT PRESENT	PRESENT	PRESENT	PRESENT	NOT PRESENT	4
ANXA1	NOT PRESENT	NOT PRESENT	NOT PRESENT	NOT PRESENT	NOT PRESENT	NOT PRESENT	NOT PRESENT	NOT PRESENT	PRESENT	NOT PRESENT	PRESENT	PRESENT	NOT PRESENT	PRESENT	4
ASNS	NOT PRESENT	NOT PRESENT	NOT PRESENT	NOT PRESENT	NOT PRESENT	NOT PRESENT	NOT PRESENT	NOT PRESENT	PRESENT	NOT PRESENT	PRESENT	PRESENT	PRESENT	NOT PRESENT	4
CAP1	NOT PRESENT	NOT PRESENT	NOT PRESENT	NOT PRESENT	NOT PRESENT	NOT PRESENT	NOT PRESENT	NOT PRESENT	PRESENT	NOT PRESENT	PRESENT	PRESENT	NOT PRESENT	PRESENT	4
CCT5	NOT PRESENT	NOT PRESENT	NOT PRESENT	NOT PRESENT	NOT PRESENT	NOT PRESENT	NOT PRESENT	NOT PRESENT	PRESENT	NOT PRESENT	PRESENT	PRESENT	PRESENT	NOT PRESENT	4
CCT7	NOT PRESENT	NOT PRESENT	NOT PRESENT	NOT PRESENT	NOT PRESENT	NOT PRESENT	NOT PRESENT	NOT PRESENT	PRESENT	NOT PRESENT	PRESENT	PRESENT	PRESENT	NOT PRESENT	4
CCT8	NOT PRESENT	NOT PRESENT	NOT PRESENT	NOT PRESENT	NOT PRESENT	NOT PRESENT	NOT PRESENT	NOT PRESENT	PRESENT	NOT PRESENT	PRESENT	PRESENT	PRESENT	NOT PRESENT	4
COPA	NOT PRESENT	NOT PRESENT	NOT PRESENT	NOT PRESENT	NOT PRESENT	NOT PRESENT	NOT PRESENT	NOT PRESENT	PRESENT	NOT PRESENT	PRESENT	PRESENT	PRESENT	NOT PRESENT	4
EEF1B2	PRESENT	NOT PRESENT	NOT PRESENT	NOT PRESENT	NOT PRESENT	NOT PRESENT	NOT PRESENT	NOT PRESENT	NOT PRESENT	NOT PRESENT	PRESENT	PRESENT	PRESENT	NOT PRESENT	4
LGALS1	NOT PRESENT	PRESENT	NOT PRESENT	NOT PRESENT	NOT PRESENT	NOT PRESENT	NOT PRESENT	NOT PRESENT	NOT PRESENT	NOT PRESENT	PRESENT	PRESENT	PRESENT	NOT PRESENT	4
MTHFD1	NOT PRESENT	NOT PRESENT	NOT PRESENT	NOT PRESENT	NOT PRESENT	NOT PRESENT	NOT PRESENT	NOT PRESENT	PRESENT	NOT PRESENT	PRESENT	PRESENT	PRESENT	NOT PRESENT	4
NUDC	NOT PRESENT	NOT PRESENT	NOT PRESENT	NOT PRESENT	NOT PRESENT	NOT PRESENT	NOT PRESENT	NOT PRESENT	PRESENT	NOT PRESENT	PRESENT	PRESENT	PRESENT	NOT PRESENT	4
PGD	NOT PRESENT	NOT PRESENT	NOT PRESENT	NOT PRESENT	NOT PRESENT	NOT PRESENT	NOT PRESENT	NOT PRESENT	PRESENT	NOT PRESENT	PRESENT	PRESENT	PRESENT	NOT PRESENT	4
PPA1	NOT PRESENT	NOT PRESENT	NOT PRESENT	NOT PRESENT	NOT PRESENT	NOT PRESENT	NOT PRESENT	NOT PRESENT	PRESENT	NOT PRESENT	PRESENT	PRESENT	PRESENT	NOT PRESENT	4
PRDX6	NOT PRESENT	NOT PRESENT	NOT PRESENT	NOT PRESENT	NOT PRESENT	NOT PRESENT	NOT PRESENT	NOT PRESENT	PRESENT	NOT PRESENT	PRESENT	PRESENT	PRESENT	NOT PRESENT	4
SMC2	NOT PRESENT	NOT PRESENT	NOT PRESENT	NOT PRESENT	NOT PRESENT	NOT PRESENT	NOT PRESENT	NOT PRESENT	PRESENT	NOT PRESENT	PRESENT	PRESENT	NOT PRESENT	PRESENT	4
VCL	NOT PRESENT	NOT PRESENT	NOT PRESENT	NOT PRESENT	NOT PRESENT	NOT PRESENT	NOT PRESENT	NOT PRESENT	PRESENT	NOT PRESENT	PRESENT	PRESENT	PRESENT	NOT PRESENT	4
YWHAB	NOT PRESENT	NOT PRESENT	NOT PRESENT	NOT PRESENT	NOT PRESENT	NOT PRESENT	NOT PRESENT	NOT PRESENT	PRESENT	NOT PRESENT	PRESENT	PRESENT	PRESENT	NOT PRESENT	4
EEF1A2	PRESENT	NOT PRESENT	NOT PRESENT	PRESENT	NOT PRESENT	NOT PRESENT	NOT PRESENT	NOT PRESENT	PRESENT	NOT PRESENT	NOT PRESENT	NOT PRESENT	NOT PRESENT	NOT PRESENT	3
HSPE1	NOT PRESENT	PRESENT	NOT PRESENT	NOT PRESENT	PRESENT	NOT PRESENT	NOT PRESENT	NOT PRESENT	PRESENT	NOT PRESENT	NOT PRESENT	NOT PRESENT	NOT PRESENT	NOT PRESENT	3
ACTB	NOT PRESENT	NOT PRESENT	NOT PRESENT	NOT PRESENT	NOT PRESENT	NOT PRESENT	NOT PRESENT	NOT PRESENT	PRESENT	PRESENT	NOT PRESENT	NOT PRESENT	NOT PRESENT	PRESENT	3
C7orf50	NOT PRESENT	PRESENT	NOT PRESENT	NOT PRESENT	NOT PRESENT	NOT PRESENT	NOT PRESENT	NOT PRESENT	PRESENT	NOT PRESENT	NOT PRESENT	PRESENT	NOT PRESENT	NOT PRESENT	3
CDK1	NOT PRESENT	NOT PRESENT	NOT PRESENT	NOT PRESENT	NOT PRESENT	NOT PRESENT	NOT PRESENT	NOT PRESENT	PRESENT	PRESENT	NOT PRESENT	PRESENT	NOT PRESENT	NOT PRESENT	3
DLD	NOT PRESENT	NOT PRESENT	NOT PRESENT	NOT PRESENT	PRESENT	NOT PRESENT	NOT PRESENT	NOT PRESENT	PRESENT	NOT PRESENT	PRESENT	NOT PRESENT	NOT PRESENT	NOT PRESENT	3
EIF3M	PRESENT	NOT PRESENT	NOT PRESENT	NOT PRESENT	NOT PRESENT	NOT PRESENT	NOT PRESENT	NOT PRESENT	PRESENT	NOT PRESENT	NOT PRESENT	PRESENT	NOT PRESENT	NOT PRESENT	3
ITGB1	NOT PRESENT	NOT PRESENT	NOT PRESENT	PRESENT	NOT PRESENT	NOT PRESENT	NOT PRESENT	NOT PRESENT	PRESENT	NOT PRESENT	NOT PRESENT	PRESENT	NOT PRESENT	NOT PRESENT	3
MVP	PRESENT	NOT PRESENT	NOT PRESENT	NOT PRESENT	NOT PRESENT	NOT PRESENT	NOT PRESENT	NOT PRESENT	NOT PRESENT	PRESENT	NOT PRESENT	PRESENT	NOT PRESENT	NOT PRESENT	3
PSMA1	PRESENT	NOT PRESENT	NOT PRESENT	NOT PRESENT	NOT PRESENT	NOT PRESENT	NOT PRESENT	NOT PRESENT	PRESENT	NOT PRESENT	NOT PRESENT	PRESENT	NOT PRESENT	NOT PRESENT	3
PSMA6	PRESENT	NOT PRESENT	NOT PRESENT	NOT PRESENT	NOT PRESENT	NOT PRESENT	NOT PRESENT	NOT PRESENT	PRESENT	NOT PRESENT	NOT PRESENT	PRESENT	NOT PRESENT	NOT PRESENT	3
PSMB1	NOT PRESENT	NOT PRESENT	NOT PRESENT	NOT PRESENT	PRESENT	NOT PRESENT	NOT PRESENT	NOT PRESENT	PRESENT	NOT PRESENT	NOT PRESENT	PRESENT	NOT PRESENT	NOT PRESENT	3
QARS	PRESENT	NOT PRESENT	NOT PRESENT	NOT PRESENT	NOT PRESENT	NOT PRESENT	NOT PRESENT	NOT PRESENT	PRESENT	NOT PRESENT	NOT PRESENT	PRESENT	NOT PRESENT	NOT PRESENT	3
RPL36AL	PRESENT	NOT PRESENT	NOT PRESENT	NOT PRESENT	NOT PRESENT	NOT PRESENT	NOT PRESENT	NOT PRESENT	PRESENT	NOT PRESENT	NOT PRESENT	PRESENT	NOT PRESENT	NOT PRESENT	3
RPLP1	PRESENT	NOT PRESENT	NOT PRESENT	NOT PRESENT	NOT PRESENT	NOT PRESENT	NOT PRESENT	NOT PRESENT	NOT PRESENT	PRESENT	PRESENT	NOT PRESENT	NOT PRESENT	NOT PRESENT	3
RPN2	NOT PRESENT	NOT PRESENT	NOT PRESENT	PRESENT	NOT PRESENT	NOT PRESENT	NOT PRESENT	NOT PRESENT	PRESENT	NOT PRESENT	NOT PRESENT	PRESENT	NOT PRESENT	NOT PRESENT	3
SET	NOT PRESENT	NOT PRESENT	NOT PRESENT	NOT PRESENT	NOT PRESENT	PRESENT	NOT PRESENT	NOT PRESENT	PRESENT	NOT PRESENT	PRESENT	NOT PRESENT	NOT PRESENT	NOT PRESENT	3
TFRC	NOT PRESENT	PRESENT	NOT PRESENT	NOT PRESENT	NOT PRESENT	NOT PRESENT	NOT PRESENT	NOT PRESENT	PRESENT	NOT PRESENT	NOT PRESENT	PRESENT	NOT PRESENT	NOT PRESENT	3
AP2B1	NOT PRESENT	NOT PRESENT	NOT PRESENT	NOT PRESENT	NOT PRESENT	NOT PRESENT	NOT PRESENT	NOT PRESENT	PRESENT	NOT PRESENT	PRESENT	PRESENT	NOT PRESENT	NOT PRESENT	3
APEH	NOT PRESENT	PRESENT	NOT PRESENT	NOT PRESENT	NOT PRESENT	NOT PRESENT	NOT PRESENT	NOT PRESENT	NOT PRESENT	NOT PRESENT	PRESENT	PRESENT	NOT PRESENT	NOT PRESENT	3
BTF3L4	NOT PRESENT	NOT PRESENT	NOT PRESENT	NOT PRESENT	NOT PRESENT	NOT PRESENT	NOT PRESENT	NOT PRESENT	PRESENT	NOT PRESENT	PRESENT	NOT PRESENT	PRESENT	NOT PRESENT	3
CORO1C	NOT PRESENT	NOT PRESENT	NOT PRESENT	NOT PRESENT	NOT PRESENT	NOT PRESENT	NOT PRESENT	NOT PRESENT	PRESENT	NOT PRESENT	PRESENT	PRESENT	NOT PRESENT	NOT PRESENT	3
CTPS1	NOT PRESENT	NOT PRESENT	NOT PRESENT	NOT PRESENT	NOT PRESENT	NOT PRESENT	NOT PRESENT	NOT PRESENT	PRESENT	NOT PRESENT	PRESENT	PRESENT	NOT PRESENT	NOT PRESENT	3
DCTN1	NOT PRESENT	NOT PRESENT	NOT PRESENT	NOT PRESENT	NOT PRESENT	NOT PRESENT	NOT PRESENT	NOT PRESENT	PRESENT	NOT PRESENT	PRESENT	PRESENT	NOT PRESENT	NOT PRESENT	3
DNAJC13	NOT PRESENT	NOT PRESENT	NOT PRESENT	NOT PRESENT	NOT PRESENT	NOT PRESENT	NOT PRESENT	NOT PRESENT	PRESENT	NOT PRESENT	PRESENT	PRESENT	NOT PRESENT	NOT PRESENT	3
DYNC1LI1	NOT PRESENT	PRESENT	NOT PRESENT	NOT PRESENT	NOT PRESENT	NOT PRESENT	NOT PRESENT	NOT PRESENT	NOT PRESENT	NOT PRESENT	PRESENT	PRESENT	NOT PRESENT	NOT PRESENT	3
EIF2B4	PRESENT	NOT PRESENT	NOT PRESENT	NOT PRESENT	NOT PRESENT	NOT PRESENT	NOT PRESENT	NOT PRESENT	NOT PRESENT	NOT PRESENT	PRESENT	PRESENT	NOT PRESENT	NOT PRESENT	3
EIF3K	PRESENT	NOT PRESENT	NOT PRESENT	NOT PRESENT	NOT PRESENT	NOT PRESENT	NOT PRESENT	NOT PRESENT	NOT PRESENT	NOT PRESENT	NOT PRESENT	PRESENT	PRESENT	NOT PRESENT	3
FLNC	NOT PRESENT	NOT PRESENT	NOT PRESENT	PRESENT	NOT PRESENT	NOT PRESENT	NOT PRESENT	NOT PRESENT	NOT PRESENT	NOT PRESENT	NOT PRESENT	PRESENT	PRESENT	NOT PRESENT	3
G6PD	NOT PRESENT	NOT PRESENT	NOT PRESENT	NOT PRESENT	NOT PRESENT	NOT PRESENT	NOT PRESENT	NOT PRESENT	PRESENT	NOT PRESENT	PRESENT	PRESENT	NOT PRESENT	NOT PRESENT	3
GFPT1	NOT PRESENT	NOT PRESENT	NOT PRESENT	NOT PRESENT	NOT PRESENT	NOT PRESENT	NOT PRESENT	NOT PRESENT	PRESENT	NOT PRESENT	PRESENT	PRESENT	NOT PRESENT	NOT PRESENT	3
MCM2	NOT PRESENT	NOT PRESENT	NOT PRESENT	NOT PRESENT	NOT PRESENT	NOT PRESENT	NOT PRESENT	NOT PRESENT	PRESENT	NOT PRESENT	PRESENT	PRESENT	NOT PRESENT	NOT PRESENT	3
MCM6	NOT PRESENT	NOT PRESENT	NOT PRESENT	NOT PRESENT	NOT PRESENT	NOT PRESENT	NOT PRESENT	NOT PRESENT	PRESENT	NOT PRESENT	PRESENT	PRESENT	NOT PRESENT	NOT PRESENT	3
NPEPPS	NOT PRESENT	NOT PRESENT	NOT PRESENT	NOT PRESENT	NOT PRESENT	NOT PRESENT	NOT PRESENT	NOT PRESENT	PRESENT	NOT PRESENT	PRESENT	PRESENT	NOT PRESENT	NOT PRESENT	3
PCNA	NOT PRESENT	NOT PRESENT	NOT PRESENT	NOT PRESENT	NOT PRESENT	NOT PRESENT	NOT PRESENT	NOT PRESENT	PRESENT	NOT PRESENT	PRESENT	PRESENT	NOT PRESENT	NOT PRESENT	3
PICALM	NOT PRESENT	NOT PRESENT	NOT PRESENT	PRESENT	NOT PRESENT	NOT PRESENT	NOT PRESENT	NOT PRESENT	NOT PRESENT	NOT PRESENT	PRESENT	PRESENT	NOT PRESENT	NOT PRESENT	3
PRMT5	NOT PRESENT	NOT PRESENT	NOT PRESENT	NOT PRESENT	NOT PRESENT	NOT PRESENT	NOT PRESENT	NOT PRESENT	PRESENT	NOT PRESENT	PRESENT	PRESENT	NOT PRESENT	NOT PRESENT	3
PSMC2	NOT PRESENT	NOT PRESENT	NOT PRESENT	NOT PRESENT	NOT PRESENT	NOT PRESENT	NOT PRESENT	NOT PRESENT	NOT PRESENT	PRESENT	PRESENT	PRESENT	NOT PRESENT	NOT PRESENT	3
PSMC3	NOT PRESENT	NOT PRESENT	NOT PRESENT	NOT PRESENT	NOT PRESENT	NOT PRESENT	NOT PRESENT	NOT PRESENT	NOT PRESENT	PRESENT	PRESENT	PRESENT	NOT PRESENT	NOT PRESENT	3
PSMC4	NOT PRESENT	NOT PRESENT	NOT PRESENT	NOT PRESENT	NOT PRESENT	NOT PRESENT	NOT PRESENT	NOT PRESENT	NOT PRESENT	PRESENT	PRESENT	PRESENT	NOT PRESENT	NOT PRESENT	3
PSMC5	NOT PRESENT	NOT PRESENT	NOT PRESENT	NOT PRESENT	NOT PRESENT	NOT PRESENT	NOT PRESENT	NOT PRESENT	NOT PRESENT	PRESENT	PRESENT	PRESENT	NOT PRESENT	NOT PRESENT	3
PSMC6	NOT PRESENT	NOT PRESENT	NOT PRESENT	NOT PRESENT	NOT PRESENT	NOT PRESENT	NOT PRESENT	NOT PRESENT	NOT PRESENT	PRESENT	PRESENT	PRESENT	NOT PRESENT	NOT PRESENT	3
PSMD7	NOT PRESENT	NOT PRESENT	NOT PRESENT	NOT PRESENT	NOT PRESENT	NOT PRESENT	NOT PRESENT	NOT PRESENT	NOT PRESENT	PRESENT	PRESENT	PRESENT	NOT PRESENT	NOT PRESENT	3
PYGB	NOT PRESENT	NOT PRESENT	NOT PRESENT	PRESENT	NOT PRESENT	NOT PRESENT	NOT PRESENT	NOT PRESENT	NOT PRESENT	NOT PRESENT	PRESENT	PRESENT	NOT PRESENT	NOT PRESENT	3
RBBP7	NOT PRESENT	NOT PRESENT	NOT PRESENT	NOT PRESENT	NOT PRESENT	NOT PRESENT	NOT PRESENT	NOT PRESENT	PRESENT	NOT PRESENT	PRESENT	PRESENT	NOT PRESENT	NOT PRESENT	3
SFN	NOT PRESENT	NOT PRESENT	NOT PRESENT	NOT PRESENT	NOT PRESENT	NOT PRESENT	NOT PRESENT	NOT PRESENT	PRESENT	NOT PRESENT	PRESENT	PRESENT	NOT PRESENT	NOT PRESENT	3
TPP2	NOT PRESENT	NOT PRESENT	NOT PRESENT	NOT PRESENT	NOT PRESENT	NOT PRESENT	NOT PRESENT	NOT PRESENT	PRESENT	NOT PRESENT	PRESENT	PRESENT	NOT PRESENT	NOT PRESENT	3
UBR4	NOT PRESENT	NOT PRESENT	NOT PRESENT	NOT PRESENT	NOT PRESENT	NOT PRESENT	NOT PRESENT	NOT PRESENT	PRESENT	NOT PRESENT	PRESENT	PRESENT	NOT PRESENT	NOT PRESENT	3
USP5	NOT PRESENT	NOT PRESENT	NOT PRESENT	NOT PRESENT	NOT PRESENT	NOT PRESENT	NOT PRESENT	NOT PRESENT	PRESENT	NOT PRESENT	PRESENT	PRESENT	NOT PRESENT	NOT PRESENT	3
YWHAH	NOT PRESENT	NOT PRESENT	NOT PRESENT	NOT PRESENT	NOT PRESENT	NOT PRESENT	PRESENT	NOT PRESENT	NOT PRESENT	NOT PRESENT	NOT PRESENT	PRESENT	PRESENT	NOT PRESENT	3
EIF3F	NOT PRESENT	NOT PRESENT	NOT PRESENT	NOT PRESENT	NOT PRESENT	NOT PRESENT	NOT PRESENT	NOT PRESENT	NOT PRESENT	NOT PRESENT	NOT PRESENT	PRESENT	PRESENT	PRESENT	3
MDH1	NOT PRESENT	NOT PRESENT	NOT PRESENT	NOT PRESENT	NOT PRESENT	NOT PRESENT	NOT PRESENT	NOT PRESENT	NOT PRESENT	NOT PRESENT	PRESENT	PRESENT	PRESENT	NOT PRESENT	3
TUBB2A	NOT PRESENT	NOT PRESENT	NOT PRESENT	NOT PRESENT	NOT PRESENT	NOT PRESENT	NOT PRESENT	NOT PRESENT	NOT PRESENT	NOT PRESENT	PRESENT	PRESENT	PRESENT	NOT PRESENT	3
C14orf166	NOT PRESENT	PRESENT	NOT PRESENT	NOT PRESENT	PRESENT	NOT PRESENT	NOT PRESENT	NOT PRESENT	NOT PRESENT	NOT PRESENT	NOT PRESENT	NOT PRESENT	NOT PRESENT	NOT PRESENT	2
AKR1A1	NOT PRESENT	NOT PRESENT	NOT PRESENT	NOT PRESENT	NOT PRESENT	NOT PRESENT	NOT PRESENT	NOT PRESENT	PRESENT	NOT PRESENT	NOT PRESENT	PRESENT	NOT PRESENT	NOT PRESENT	2
ANXA5	NOT PRESENT	NOT PRESENT	NOT PRESENT	NOT PRESENT	NOT PRESENT	NOT PRESENT	NOT PRESENT	NOT PRESENT	PRESENT	NOT PRESENT	NOT PRESENT	PRESENT	NOT PRESENT	NOT PRESENT	2
AP2M1	NOT PRESENT	NOT PRESENT	NOT PRESENT	PRESENT	NOT PRESENT	NOT PRESENT	NOT PRESENT	NOT PRESENT	NOT PRESENT	NOT PRESENT	NOT PRESENT	PRESENT	NOT PRESENT	NOT PRESENT	2
BLVRB	NOT PRESENT	NOT PRESENT	NOT PRESENT	NOT PRESENT	NOT PRESENT	NOT PRESENT	NOT PRESENT	NOT PRESENT	PRESENT	NOT PRESENT	NOT PRESENT	PRESENT	NOT PRESENT	NOT PRESENT	2
CCDC6	NOT PRESENT	NOT PRESENT	NOT PRESENT	NOT PRESENT	NOT PRESENT	NOT PRESENT	NOT PRESENT	NOT PRESENT	PRESENT	NOT PRESENT	NOT PRESENT	PRESENT	NOT PRESENT	NOT PRESENT	2
EEF1E1	PRESENT	NOT PRESENT	NOT PRESENT	NOT PRESENT	NOT PRESENT	NOT PRESENT	NOT PRESENT	NOT PRESENT	NOT PRESENT	NOT PRESENT	NOT PRESENT	PRESENT	NOT PRESENT	NOT PRESENT	2
EIF2B3	PRESENT	NOT PRESENT	NOT PRESENT	NOT PRESENT	NOT PRESENT	NOT PRESENT	NOT PRESENT	NOT PRESENT	NOT PRESENT	NOT PRESENT	NOT PRESENT	PRESENT	NOT PRESENT	NOT PRESENT	2
EIF2B5	PRESENT	NOT PRESENT	NOT PRESENT	NOT PRESENT	NOT PRESENT	NOT PRESENT	NOT PRESENT	NOT PRESENT	NOT PRESENT	NOT PRESENT	NOT PRESENT	PRESENT	NOT PRESENT	NOT PRESENT	2
ERP29	NOT PRESENT	NOT PRESENT	NOT PRESENT	NOT PRESENT	NOT PRESENT	NOT PRESENT	NOT PRESENT	NOT PRESENT	NOT PRESENT	PRESENT	NOT PRESENT	PRESENT	NOT PRESENT	NOT PRESENT	2
GSTP1	NOT PRESENT	NOT PRESENT	NOT PRESENT	NOT PRESENT	PRESENT	NOT PRESENT	NOT PRESENT	NOT PRESENT	NOT PRESENT	NOT PRESENT	NOT PRESENT	NOT PRESENT	PRESENT	NOT PRESENT	2
IGF2R	NOT PRESENT	NOT PRESENT	NOT PRESENT	NOT PRESENT	NOT PRESENT	NOT PRESENT	NOT PRESENT	NOT PRESENT	PRESENT	NOT PRESENT	NOT PRESENT	PRESENT	NOT PRESENT	NOT PRESENT	2
LGALS3BP	NOT PRESENT	NOT PRESENT	NOT PRESENT	NOT PRESENT	NOT PRESENT	NOT PRESENT	NOT PRESENT	NOT PRESENT	PRESENT	NOT PRESENT	NOT PRESENT	PRESENT	NOT PRESENT	NOT PRESENT	2
MYOF	NOT PRESENT	NOT PRESENT	NOT PRESENT	NOT PRESENT	NOT PRESENT	NOT PRESENT	NOT PRESENT	NOT PRESENT	PRESENT	NOT PRESENT	NOT PRESENT	PRESENT	NOT PRESENT	NOT PRESENT	2
PFN2	NOT PRESENT	NOT PRESENT	NOT PRESENT	NOT PRESENT	NOT PRESENT	NOT PRESENT	NOT PRESENT	NOT PRESENT	PRESENT	NOT PRESENT	PRESENT	NOT PRESENT	NOT PRESENT	NOT PRESENT	2
PRKCSH	NOT PRESENT	NOT PRESENT	NOT PRESENT	NOT PRESENT	NOT PRESENT	NOT PRESENT	NOT PRESENT	NOT PRESENT	PRESENT	NOT PRESENT	NOT PRESENT	PRESENT	NOT PRESENT	NOT PRESENT	2
PRPS1	NOT PRESENT	NOT PRESENT	NOT PRESENT	NOT PRESENT	NOT PRESENT	NOT PRESENT	NOT PRESENT	NOT PRESENT	NOT PRESENT	PRESENT	NOT PRESENT	PRESENT	NOT PRESENT	NOT PRESENT	2
PRPSAP1	NOT PRESENT	NOT PRESENT	NOT PRESENT	NOT PRESENT	NOT PRESENT	NOT PRESENT	NOT PRESENT	NOT PRESENT	NOT PRESENT	PRESENT	NOT PRESENT	PRESENT	NOT PRESENT	NOT PRESENT	2
PRPSAP2	NOT PRESENT	NOT PRESENT	NOT PRESENT	NOT PRESENT	NOT PRESENT	NOT PRESENT	NOT PRESENT	NOT PRESENT	NOT PRESENT	PRESENT	NOT PRESENT	PRESENT	NOT PRESENT	NOT PRESENT	2
PSMA3	NOT PRESENT	NOT PRESENT	NOT PRESENT	NOT PRESENT	NOT PRESENT	NOT PRESENT	NOT PRESENT	NOT PRESENT	PRESENT	NOT PRESENT	NOT PRESENT	PRESENT	NOT PRESENT	NOT PRESENT	2
PSMA4	NOT PRESENT	NOT PRESENT	NOT PRESENT	NOT PRESENT	NOT PRESENT	NOT PRESENT	NOT PRESENT	NOT PRESENT	NOT PRESENT	PRESENT	NOT PRESENT	PRESENT	NOT PRESENT	NOT PRESENT	2
PSMA7	NOT PRESENT	NOT PRESENT	NOT PRESENT	NOT PRESENT	NOT PRESENT	NOT PRESENT	NOT PRESENT	NOT PRESENT	PRESENT	NOT PRESENT	NOT PRESENT	PRESENT	NOT PRESENT	NOT PRESENT	2
PSMD11	NOT PRESENT	NOT PRESENT	NOT PRESENT	NOT PRESENT	NOT PRESENT	NOT PRESENT	NOT PRESENT	NOT PRESENT	NOT PRESENT	PRESENT	NOT PRESENT	PRESENT	NOT PRESENT	NOT PRESENT	2
PSMD12	NOT PRESENT	NOT PRESENT	NOT PRESENT	NOT PRESENT	NOT PRESENT	NOT PRESENT	NOT PRESENT	NOT PRESENT	NOT PRESENT	PRESENT	NOT PRESENT	PRESENT	NOT PRESENT	NOT PRESENT	2
PSMD13	NOT PRESENT	NOT PRESENT	NOT PRESENT	NOT PRESENT	NOT PRESENT	NOT PRESENT	NOT PRESENT	NOT PRESENT	NOT PRESENT	PRESENT	NOT PRESENT	PRESENT	NOT PRESENT	NOT PRESENT	2
RECQL	NOT PRESENT	NOT PRESENT	NOT PRESENT	NOT PRESENT	NOT PRESENT	NOT PRESENT	NOT PRESENT	NOT PRESENT	PRESENT	NOT PRESENT	NOT PRESENT	PRESENT	NOT PRESENT	NOT PRESENT	2
SGPL1	NOT PRESENT	NOT PRESENT	NOT PRESENT	NOT PRESENT	NOT PRESENT	NOT PRESENT	NOT PRESENT	NOT PRESENT	PRESENT	NOT PRESENT	NOT PRESENT	PRESENT	NOT PRESENT	NOT PRESENT	2
TPM3	NOT PRESENT	NOT PRESENT	NOT PRESENT	NOT PRESENT	NOT PRESENT	NOT PRESENT	NOT PRESENT	NOT PRESENT	PRESENT	NOT PRESENT	NOT PRESENT	PRESENT	NOT PRESENT	NOT PRESENT	2
ALDH16A1	NOT PRESENT	NOT PRESENT	NOT PRESENT	NOT PRESENT	NOT PRESENT	NOT PRESENT	NOT PRESENT	NOT PRESENT	NOT PRESENT	NOT PRESENT	PRESENT	PRESENT	NOT PRESENT	NOT PRESENT	2
AP1B1	NOT PRESENT	NOT PRESENT	NOT PRESENT	NOT PRESENT	NOT PRESENT	NOT PRESENT	NOT PRESENT	NOT PRESENT	NOT PRESENT	NOT PRESENT	PRESENT	PRESENT	NOT PRESENT	NOT PRESENT	2
AP2A1	NOT PRESENT	NOT PRESENT	NOT PRESENT	NOT PRESENT	NOT PRESENT	NOT PRESENT	NOT PRESENT	NOT PRESENT	NOT PRESENT	NOT PRESENT	PRESENT	PRESENT	NOT PRESENT	NOT PRESENT	2
AP2A2	NOT PRESENT	NOT PRESENT	NOT PRESENT	NOT PRESENT	NOT PRESENT	NOT PRESENT	NOT PRESENT	NOT PRESENT	NOT PRESENT	NOT PRESENT	PRESENT	PRESENT	NOT PRESENT	NOT PRESENT	2
ARFGAP1	NOT PRESENT	NOT PRESENT	NOT PRESENT	NOT PRESENT	NOT PRESENT	NOT PRESENT	NOT PRESENT	NOT PRESENT	NOT PRESENT	NOT PRESENT	PRESENT	PRESENT	NOT PRESENT	NOT PRESENT	2
CAPZA1	NOT PRESENT	NOT PRESENT	NOT PRESENT	NOT PRESENT	NOT PRESENT	NOT PRESENT	NOT PRESENT	NOT PRESENT	NOT PRESENT	NOT PRESENT	PRESENT	PRESENT	NOT PRESENT	NOT PRESENT	2
CLINT1	NOT PRESENT	NOT PRESENT	NOT PRESENT	NOT PRESENT	NOT PRESENT	NOT PRESENT	NOT PRESENT	NOT PRESENT	NOT PRESENT	NOT PRESENT	PRESENT	PRESENT	NOT PRESENT	NOT PRESENT	2
CNDP2	NOT PRESENT	NOT PRESENT	NOT PRESENT	NOT PRESENT	NOT PRESENT	NOT PRESENT	NOT PRESENT	NOT PRESENT	NOT PRESENT	NOT PRESENT	PRESENT	PRESENT	NOT PRESENT	NOT PRESENT	2
COPG1	NOT PRESENT	NOT PRESENT	NOT PRESENT	NOT PRESENT	NOT PRESENT	NOT PRESENT	NOT PRESENT	NOT PRESENT	NOT PRESENT	NOT PRESENT	PRESENT	PRESENT	NOT PRESENT	NOT PRESENT	2
ERP44	NOT PRESENT	NOT PRESENT	NOT PRESENT	NOT PRESENT	NOT PRESENT	NOT PRESENT	NOT PRESENT	NOT PRESENT	NOT PRESENT	NOT PRESENT	PRESENT	PRESENT	NOT PRESENT	NOT PRESENT	2
FRYL	NOT PRESENT	NOT PRESENT	NOT PRESENT	NOT PRESENT	NOT PRESENT	NOT PRESENT	NOT PRESENT	NOT PRESENT	NOT PRESENT	NOT PRESENT	PRESENT	PRESENT	NOT PRESENT	NOT PRESENT	2
GPI	NOT PRESENT	NOT PRESENT	NOT PRESENT	NOT PRESENT	NOT PRESENT	NOT PRESENT	NOT PRESENT	NOT PRESENT	NOT PRESENT	NOT PRESENT	PRESENT	PRESENT	NOT PRESENT	NOT PRESENT	2
GYS1	NOT PRESENT	NOT PRESENT	NOT PRESENT	NOT PRESENT	NOT PRESENT	NOT PRESENT	NOT PRESENT	NOT PRESENT	NOT PRESENT	NOT PRESENT	PRESENT	PRESENT	NOT PRESENT	NOT PRESENT	2
MCM4	NOT PRESENT	NOT PRESENT	NOT PRESENT	NOT PRESENT	NOT PRESENT	NOT PRESENT	NOT PRESENT	NOT PRESENT	NOT PRESENT	NOT PRESENT	PRESENT	PRESENT	NOT PRESENT	NOT PRESENT	2
MYCBP2	NOT PRESENT	NOT PRESENT	NOT PRESENT	NOT PRESENT	NOT PRESENT	NOT PRESENT	NOT PRESENT	NOT PRESENT	NOT PRESENT	NOT PRESENT	PRESENT	PRESENT	NOT PRESENT	NOT PRESENT	2
NEDD1	NOT PRESENT	NOT PRESENT	NOT PRESENT	NOT PRESENT	NOT PRESENT	NOT PRESENT	NOT PRESENT	NOT PRESENT	NOT PRESENT	NOT PRESENT	PRESENT	PRESENT	NOT PRESENT	NOT PRESENT	2
PIK3C2A	NOT PRESENT	NOT PRESENT	NOT PRESENT	NOT PRESENT	NOT PRESENT	NOT PRESENT	NOT PRESENT	NOT PRESENT	NOT PRESENT	NOT PRESENT	PRESENT	PRESENT	NOT PRESENT	NOT PRESENT	2
PPP4R1	NOT PRESENT	NOT PRESENT	NOT PRESENT	NOT PRESENT	NOT PRESENT	NOT PRESENT	NOT PRESENT	NOT PRESENT	NOT PRESENT	NOT PRESENT	PRESENT	PRESENT	NOT PRESENT	NOT PRESENT	2
RFC4	NOT PRESENT	NOT PRESENT	NOT PRESENT	NOT PRESENT	NOT PRESENT	NOT PRESENT	NOT PRESENT	NOT PRESENT	NOT PRESENT	NOT PRESENT	NOT PRESENT	PRESENT	NOT PRESENT	PRESENT	2
ST13	NOT PRESENT	NOT PRESENT	NOT PRESENT	NOT PRESENT	NOT PRESENT	NOT PRESENT	NOT PRESENT	NOT PRESENT	NOT PRESENT	NOT PRESENT	NOT PRESENT	PRESENT	PRESENT	NOT PRESENT	2
TUBB6	NOT PRESENT	NOT PRESENT	NOT PRESENT	NOT PRESENT	NOT PRESENT	NOT PRESENT	NOT PRESENT	NOT PRESENT	NOT PRESENT	NOT PRESENT	PRESENT	PRESENT	NOT PRESENT	NOT PRESENT	2
TUBGCP2	NOT PRESENT	NOT PRESENT	NOT PRESENT	NOT PRESENT	NOT PRESENT	NOT PRESENT	NOT PRESENT	NOT PRESENT	NOT PRESENT	NOT PRESENT	PRESENT	PRESENT	NOT PRESENT	NOT PRESENT	2
TUBGCP3	NOT PRESENT	NOT PRESENT	NOT PRESENT	NOT PRESENT	NOT PRESENT	NOT PRESENT	NOT PRESENT	NOT PRESENT	NOT PRESENT	NOT PRESENT	PRESENT	PRESENT	NOT PRESENT	NOT PRESENT	2
C15orf52	NOT PRESENT	PRESENT	NOT PRESENT	NOT PRESENT	NOT PRESENT	NOT PRESENT	NOT PRESENT	NOT PRESENT	NOT PRESENT	NOT PRESENT	NOT PRESENT	NOT PRESENT	NOT PRESENT	NOT PRESENT	1
CLNS1A	NOT PRESENT	PRESENT	NOT PRESENT	NOT PRESENT	NOT PRESENT	NOT PRESENT	NOT PRESENT	NOT PRESENT	NOT PRESENT	NOT PRESENT	NOT PRESENT	NOT PRESENT	NOT PRESENT	NOT PRESENT	1
FKBP1A	NOT PRESENT	NOT PRESENT	NOT PRESENT	NOT PRESENT	NOT PRESENT	NOT PRESENT	NOT PRESENT	NOT PRESENT	PRESENT	NOT PRESENT	NOT PRESENT	NOT PRESENT	NOT PRESENT	NOT PRESENT	1
HIST1H1A	NOT PRESENT	NOT PRESENT	NOT PRESENT	NOT PRESENT	NOT PRESENT	NOT PRESENT	NOT PRESENT	NOT PRESENT	NOT PRESENT	PRESENT	NOT PRESENT	NOT PRESENT	NOT PRESENT	NOT PRESENT	1
LAMP1	NOT PRESENT	NOT PRESENT	NOT PRESENT	NOT PRESENT	NOT PRESENT	NOT PRESENT	NOT PRESENT	NOT PRESENT	PRESENT	NOT PRESENT	NOT PRESENT	NOT PRESENT	NOT PRESENT	NOT PRESENT	1
MAGEB2	NOT PRESENT	NOT PRESENT	NOT PRESENT	NOT PRESENT	NOT PRESENT	NOT PRESENT	NOT PRESENT	NOT PRESENT	PRESENT	NOT PRESENT	NOT PRESENT	NOT PRESENT	NOT PRESENT	NOT PRESENT	1
POLR2E	PRESENT	NOT PRESENT	NOT PRESENT	NOT PRESENT	NOT PRESENT	NOT PRESENT	NOT PRESENT	NOT PRESENT	NOT PRESENT	NOT PRESENT	NOT PRESENT	NOT PRESENT	NOT PRESENT	NOT PRESENT	1
PSMA2	NOT PRESENT	NOT PRESENT	NOT PRESENT	NOT PRESENT	NOT PRESENT	NOT PRESENT	NOT PRESENT	NOT PRESENT	PRESENT	NOT PRESENT	NOT PRESENT	NOT PRESENT	NOT PRESENT	NOT PRESENT	1
PSMB2	NOT PRESENT	NOT PRESENT	NOT PRESENT	NOT PRESENT	NOT PRESENT	NOT PRESENT	NOT PRESENT	NOT PRESENT	PRESENT	NOT PRESENT	NOT PRESENT	NOT PRESENT	NOT PRESENT	NOT PRESENT	1
PSMB5	NOT PRESENT	NOT PRESENT	NOT PRESENT	NOT PRESENT	NOT PRESENT	NOT PRESENT	NOT PRESENT	NOT PRESENT	PRESENT	NOT PRESENT	NOT PRESENT	NOT PRESENT	NOT PRESENT	NOT PRESENT	1
RCN1	NOT PRESENT	NOT PRESENT	NOT PRESENT	NOT PRESENT	NOT PRESENT	NOT PRESENT	NOT PRESENT	NOT PRESENT	PRESENT	NOT PRESENT	NOT PRESENT	NOT PRESENT	NOT PRESENT	NOT PRESENT	1
TSPYL5	NOT PRESENT	NOT PRESENT	NOT PRESENT	NOT PRESENT	NOT PRESENT	NOT PRESENT	NOT PRESENT	NOT PRESENT	PRESENT	NOT PRESENT	NOT PRESENT	NOT PRESENT	NOT PRESENT	NOT PRESENT	1
ACTR1A	NOT PRESENT	NOT PRESENT	NOT PRESENT	NOT PRESENT	NOT PRESENT	NOT PRESENT	NOT PRESENT	NOT PRESENT	NOT PRESENT	NOT PRESENT	NOT PRESENT	PRESENT	NOT PRESENT	NOT PRESENT	1
AGL	NOT PRESENT	NOT PRESENT	NOT PRESENT	NOT PRESENT	NOT PRESENT	NOT PRESENT	NOT PRESENT	NOT PRESENT	NOT PRESENT	NOT PRESENT	PRESENT	NOT PRESENT	NOT PRESENT	NOT PRESENT	1
AP1G1	NOT PRESENT	NOT PRESENT	NOT PRESENT	NOT PRESENT	NOT PRESENT	NOT PRESENT	NOT PRESENT	NOT PRESENT	NOT PRESENT	NOT PRESENT	NOT PRESENT	PRESENT	NOT PRESENT	NOT PRESENT	1
BAG2	NOT PRESENT	NOT PRESENT	NOT PRESENT	NOT PRESENT	NOT PRESENT	NOT PRESENT	NOT PRESENT	NOT PRESENT	NOT PRESENT	NOT PRESENT	NOT PRESENT	PRESENT	NOT PRESENT	NOT PRESENT	1
CLTA	NOT PRESENT	NOT PRESENT	NOT PRESENT	NOT PRESENT	NOT PRESENT	NOT PRESENT	NOT PRESENT	NOT PRESENT	NOT PRESENT	NOT PRESENT	PRESENT	NOT PRESENT	NOT PRESENT	NOT PRESENT	1
GOT1	NOT PRESENT	NOT PRESENT	NOT PRESENT	NOT PRESENT	NOT PRESENT	NOT PRESENT	NOT PRESENT	NOT PRESENT	NOT PRESENT	NOT PRESENT	PRESENT	NOT PRESENT	NOT PRESENT	NOT PRESENT	1
GRHPR	NOT PRESENT	NOT PRESENT	NOT PRESENT	NOT PRESENT	NOT PRESENT	NOT PRESENT	NOT PRESENT	NOT PRESENT	NOT PRESENT	NOT PRESENT	NOT PRESENT	PRESENT	NOT PRESENT	NOT PRESENT	1
GYG1	NOT PRESENT	NOT PRESENT	NOT PRESENT	NOT PRESENT	NOT PRESENT	NOT PRESENT	NOT PRESENT	NOT PRESENT	NOT PRESENT	NOT PRESENT	NOT PRESENT	PRESENT	NOT PRESENT	NOT PRESENT	1
NME2	NOT PRESENT	NOT PRESENT	NOT PRESENT	NOT PRESENT	NOT PRESENT	NOT PRESENT	NOT PRESENT	NOT PRESENT	NOT PRESENT	NOT PRESENT	NOT PRESENT	PRESENT	NOT PRESENT	NOT PRESENT	1
PLOD1	NOT PRESENT	NOT PRESENT	NOT PRESENT	NOT PRESENT	NOT PRESENT	NOT PRESENT	NOT PRESENT	NOT PRESENT	NOT PRESENT	NOT PRESENT	NOT PRESENT	PRESENT	NOT PRESENT	NOT PRESENT	1
PLOD3	NOT PRESENT	NOT PRESENT	NOT PRESENT	NOT PRESENT	NOT PRESENT	NOT PRESENT	NOT PRESENT	NOT PRESENT	NOT PRESENT	NOT PRESENT	NOT PRESENT	PRESENT	NOT PRESENT	NOT PRESENT	1
POLR1C	NOT PRESENT	NOT PRESENT	NOT PRESENT	NOT PRESENT	NOT PRESENT	NOT PRESENT	NOT PRESENT	NOT PRESENT	NOT PRESENT	NOT PRESENT	NOT PRESENT	PRESENT	NOT PRESENT	NOT PRESENT	1
PSMA5	NOT PRESENT	NOT PRESENT	NOT PRESENT	NOT PRESENT	NOT PRESENT	NOT PRESENT	NOT PRESENT	NOT PRESENT	NOT PRESENT	NOT PRESENT	NOT PRESENT	PRESENT	NOT PRESENT	NOT PRESENT	1
PSMB4	NOT PRESENT	NOT PRESENT	NOT PRESENT	NOT PRESENT	NOT PRESENT	NOT PRESENT	NOT PRESENT	NOT PRESENT	NOT PRESENT	NOT PRESENT	NOT PRESENT	PRESENT	NOT PRESENT	NOT PRESENT	1
PSMD14	NOT PRESENT	NOT PRESENT	NOT PRESENT	NOT PRESENT	NOT PRESENT	NOT PRESENT	NOT PRESENT	NOT PRESENT	NOT PRESENT	NOT PRESENT	NOT PRESENT	PRESENT	NOT PRESENT	NOT PRESENT	1
PSMD8	NOT PRESENT	NOT PRESENT	NOT PRESENT	NOT PRESENT	NOT PRESENT	NOT PRESENT	NOT PRESENT	NOT PRESENT	NOT PRESENT	NOT PRESENT	NOT PRESENT	PRESENT	NOT PRESENT	NOT PRESENT	1
RFC2	NOT PRESENT	NOT PRESENT	NOT PRESENT	NOT PRESENT	NOT PRESENT	NOT PRESENT	NOT PRESENT	NOT PRESENT	NOT PRESENT	NOT PRESENT	NOT PRESENT	PRESENT	NOT PRESENT	NOT PRESENT	1
STMN1	NOT PRESENT	NOT PRESENT	NOT PRESENT	NOT PRESENT	NOT PRESENT	NOT PRESENT	NOT PRESENT	NOT PRESENT	NOT PRESENT	NOT PRESENT	NOT PRESENT	NOT PRESENT	PRESENT	NOT PRESENT	1
TUBG1	NOT PRESENT	NOT PRESENT	NOT PRESENT	NOT PRESENT	NOT PRESENT	NOT PRESENT	NOT PRESENT	NOT PRESENT	NOT PRESENT	NOT PRESENT	NOT PRESENT	PRESENT	NOT PRESENT	NOT PRESENT	1
UBE2K	NOT PRESENT	NOT PRESENT	NOT PRESENT	NOT PRESENT	NOT PRESENT	NOT PRESENT	NOT PRESENT	NOT PRESENT	NOT PRESENT	NOT PRESENT	NOT PRESENT	PRESENT	NOT PRESENT	NOT PRESENT	1
UGP2	NOT PRESENT	NOT PRESENT	NOT PRESENT	NOT PRESENT	NOT PRESENT	NOT PRESENT	NOT PRESENT	NOT PRESENT	NOT PRESENT	NOT PRESENT	NOT PRESENT	PRESENT	NOT PRESENT	NOT PRESENT	1
CTSA	NOT PRESENT	NOT PRESENT	NOT PRESENT	NOT PRESENT	NOT PRESENT	NOT PRESENT	NOT PRESENT	NOT PRESENT	NOT PRESENT	NOT PRESENT	NOT PRESENT	NOT PRESENT	NOT PRESENT	NOT PRESENT	0
DCTN2	NOT PRESENT	NOT PRESENT	NOT PRESENT	NOT PRESENT	NOT PRESENT	NOT PRESENT	NOT PRESENT	NOT PRESENT	NOT PRESENT	NOT PRESENT	NOT PRESENT	NOT PRESENT	NOT PRESENT	NOT PRESENT	0
DERA	NOT PRESENT	NOT PRESENT	NOT PRESENT	NOT PRESENT	NOT PRESENT	NOT PRESENT	NOT PRESENT	NOT PRESENT	NOT PRESENT	NOT PRESENT	NOT PRESENT	NOT PRESENT	NOT PRESENT	NOT PRESENT	0
HSPA1L	NOT PRESENT	NOT PRESENT	NOT PRESENT	NOT PRESENT	NOT PRESENT	NOT PRESENT	NOT PRESENT	NOT PRESENT	NOT PRESENT	NOT PRESENT	NOT PRESENT	NOT PRESENT	NOT PRESENT	NOT PRESENT	0
MAGEA4	NOT PRESENT	NOT PRESENT	NOT PRESENT	NOT PRESENT	NOT PRESENT	NOT PRESENT	NOT PRESENT	NOT PRESENT	NOT PRESENT	NOT PRESENT	NOT PRESENT	NOT PRESENT	NOT PRESENT	NOT PRESENT	0
PPP4C	NOT PRESENT	NOT PRESENT	NOT PRESENT	NOT PRESENT	NOT PRESENT	NOT PRESENT	NOT PRESENT	NOT PRESENT	NOT PRESENT	NOT PRESENT	NOT PRESENT	NOT PRESENT	NOT PRESENT	NOT PRESENT	0
PSMB3	NOT PRESENT	NOT PRESENT	NOT PRESENT	NOT PRESENT	NOT PRESENT	NOT PRESENT	NOT PRESENT	NOT PRESENT	NOT PRESENT	NOT PRESENT	NOT PRESENT	NOT PRESENT	NOT PRESENT	NOT PRESENT	0
PSMB6	NOT PRESENT	NOT PRESENT	NOT PRESENT	NOT PRESENT	NOT PRESENT	NOT PRESENT	NOT PRESENT	NOT PRESENT	NOT PRESENT	NOT PRESENT	NOT PRESENT	NOT PRESENT	NOT PRESENT	NOT PRESENT	0
PSMB7	NOT PRESENT	NOT PRESENT	NOT PRESENT	NOT PRESENT	NOT PRESENT	NOT PRESENT	NOT PRESENT	NOT PRESENT	NOT PRESENT	NOT PRESENT	NOT PRESENT	NOT PRESENT	NOT PRESENT	NOT PRESENT	0
PSMB8	NOT PRESENT	NOT PRESENT	NOT PRESENT	NOT PRESENT	NOT PRESENT	NOT PRESENT	NOT PRESENT	NOT PRESENT	NOT PRESENT	NOT PRESENT	NOT PRESENT	NOT PRESENT	NOT PRESENT	NOT PRESENT	0
TPM1	NOT PRESENT	NOT PRESENT	NOT PRESENT	NOT PRESENT	NOT PRESENT	NOT PRESENT	NOT PRESENT	NOT PRESENT	NOT PRESENT	NOT PRESENT	NOT PRESENT	NOT PRESENT	NOT PRESENT	NOT PRESENT	0
TPM2	NOT PRESENT	NOT PRESENT	NOT PRESENT	NOT PRESENT	NOT PRESENT	NOT PRESENT	NOT PRESENT	NOT PRESENT	NOT PRESENT	NOT PRESENT	NOT PRESENT	NOT PRESENT	NOT PRESENT	NOT PRESENT	0
