# Supplementary material for: Pyruvate Kinase M (PKM) binds ribosomes in a poly-ADP ribosylation dependent manner to induce translational stalling
Source: Nucleic Acids Res. 2023 May 24;51(12):6461–78. doi: 10.1093/nar/gkad440 (PMC10325899; doi:10.1093/nar/gkad440)
Supplement: gkad440_Supplemental_Files [file gkad440_supplemental_files.zip › Supplemental Table 4 Riboseq & mRNA levels.xlsx]

## Sheet: Ribosome Occupancy Score
All Targets	Fold Change (log2) [shCtrl vs shPKM]	p-value (-log10)
SACS	-2.19381	15.5487
GOLGB1	-2.39188	15.4667
RANBP2	-1.92415	14.605
VPS13A	-1.9547	14.4694
USP34	-1.9859	14.359
EIF5B	-2.12824	14.2871
PCM1	-2.27648	14.2233
TPR	-1.87858	13.9296
ATRX	-2.01488	13.5484
RIF1	-1.71163	13.5177
CENPF	-1.78675	13.5162
NIPBL	-2.0078	13.1516
DYNC2H1	-1.67939	12.7981
KTN1	-1.73512	12.7533
CCDC88A	-1.91911	12.747
CHD9	-2.08344	12.6925
ALMS1	-2.28671	12.3827
NIN	-2.05729	12.3277
APC	-2.34175	12.2657
SMC3	-1.73621	12.2374
BOD1L1	-2.4084	12.2145
PHF3	-1.7717	12.059
MYCBP2	-1.76992	11.9492
MED13	-1.71806	11.8496
CEP170	-1.6938	11.8146
TOP2B	-1.53513	11.7561
SETX	-1.74521	11.7378
KIF5B	-1.60734	11.7003
LRBA	-1.59736	11.6886
BIRC6	-1.48676	11.6575
BRCA2	-1.82279	11.6433
AKAP11	-2.38786	11.5515
TRIP11	-2.02078	11.3971
KIF14	-2.21493	11.3921
AGL	-1.71328	11.3451
FRYL	-2.20886	11.3226
CEP350	-1.85148	11.2817
KNL1	-1.63905	11.2254
VPS13C	-1.82926	11.195
SLK	-1.5998	11.1309
USO1	-1.61708	11.1214
SETD2	-1.69189	11.1153
NF1	-1.62867	11.1125
SMCHD1	-1.63977	11.1075
TOP2A	-1.2983	11.1066
BDP1	-1.78957	11.0684
N4BP2	-2.38425	11.0332
PHIP	-1.50879	11.025
PRR14L	-1.58446	10.9302
ASPM	-1.4037	10.9021
U2SURP	-1.41804	10.8067
FASN	1.44282	10.7908
STAG2	-1.28724	10.7774
ATM	-1.53379	10.7726
SMC4	-1.62383	10.7654
GCC2	-2.16014	10.7553
SCAF11	-1.68796	10.7474
CAMSAP2	-1.78599	10.7287
FAM208B	-1.43643	10.7138
NAA15	-1.64532	10.6868
DMXL1	-1.67668	10.6804
SYNE2	-2.28031	10.5699
DICER1	-1.5234	10.5624
UTRN	-2.11401	10.534
CHD1	-1.46734	10.5224
ARHGAP11A	-2.13279	10.4763
HELLS	-1.46842	10.4378
GOLGA4	-1.65905	10.4161
AKAP9	-1.68335	10.4068
ITPR2	-2.12975	10.4009
HSPH1	-1.45133	10.3107
NOL8	-1.7156	10.2702
MBNL1	-2.93868	10.2576
KIAA1109	-1.91573	10.2229
DST	-1.86917	10.2093
AHCTF1	-1.51261	10.1824
SMARCA5	-1.41073	10.1776
ATP2B1	-1.64286	10.1115
USP9X	-1.34811	10.1025
BRWD3	-1.81809	10.0912
IPO7	-1.23922	10.0716
REV3L	-1.5908	10.0426
ZFC3H1	-1.56156	9.96356
FAM208A	-1.40918	9.94658
MIA3	-1.47333	9.9018
ZNF507	-1.96847	9.8928
BZW1	-1.3185	9.88887
ZNF292	-1.88514	9.87802
DMXL2	-1.73169	9.87205
ATF7IP	-1.40704	9.85526
WAPL	-1.48509	9.83483
PIK3C2A	-1.48687	9.81407
THOC2	-1.31205	9.79059
CAND1	-1.24053	9.76712
LYST	-2.10223	9.75312
MTREX	-1.30102	9.72846
UACA	-1.74341	9.72031
CENPE	-1.33584	9.65324
ZNF644	-1.29147	9.63116
UBA6	-1.48693	9.50921
ARHGAP5	-1.37213	9.501
FXR1	-1.29706	9.46521
BCLAF1	-1.16804	9.4056
DIS3	-1.18579	9.3698
PCDH9	-1.53352	9.36947
DDX21	-1.24216	9.3654
BAZ1A	-1.28265	9.36492
HELZ	-1.47018	9.35389
RLIM	-1.80116	9.34269
RAD21	-1.30553	9.3305
TAOK1	-1.51299	9.29625
MGA	-1.38371	9.29
CKAP5	-1.13283	9.28501
EEA1	-1.71208	9.28168
ATR	-1.39619	9.21667
CRYBG3	-1.79171	9.21513
DENND4C	-1.66923	9.21254
RSF1	-1.53819	9.19109
ZBTB33	-1.45373	9.17014
DNAJC13	-1.53938	9.15685
ATP11C	-1.44811	9.15418
RBBP6	-1.50025	9.13115
RNF219	-1.43702	9.11758
RDX	-1.44238	9.04793
EPHA7	-1.81874	8.95819
JMJD1C	-1.67737	8.92601
ROCK2	-1.83881	8.90348
KIF11	-1.28624	8.90202
HSPA4L	-1.38335	8.89113
ZNF518A	-1.65421	8.86899
CEP295	-1.48227	8.86731
ERBIN	-1.30358	8.86105
ZEB1	-2.05736	8.8206
CTR9	-1.31847	8.79333
SMARCAD1	-1.4677	8.79197
ROCK1	-1.24295	8.77189
PRPF4B	-1.2104	8.72691
MKI67	-1.30384	8.72386
ASH1L	-1.29837	8.68467
LNPEP	-2.14519	8.67694
ASCC3	-1.24411	8.66454
NUFIP2	-1.40876	8.65375
HEATR1	-1.02734	8.61044
KIAA0586	-1.61633	8.60405
FNDC3A	-1.42188	8.60005
ATAD5	-1.39086	8.58164
NFAT5	-1.88375	8.5589
ARID4B	-1.4802	8.55105
BPTF	-1.37202	8.53076
QSER1	-1.34573	8.52805
WASHC4	-1.48954	8.5191
PCF11	-1.36086	8.51131
ZC3H13	-1.54985	8.51015
RB1CC1	-1.38312	8.50414
TET2	-1.90151	8.49767
HLTF	-1.11007	8.46138
CPLANE1	-1.66102	8.4296
TRAPPC8	-1.16347	8.3964
VCAN	-1.31312	8.37485
LRPPRC	-1.09211	8.37373
ZMYM4	-1.23656	8.35389
LMAN1	-1.38699	8.34582
HSP90B1	-1.11683	8.3124
PTPN13	-1.29288	8.27735
CCNI	1.41179	8.23479
YTHDF3	-1.81017	8.20129
MON2	-1.28782	8.19883
BRCA1	-1.3718	8.18174
ATP13A3	-1.36116	8.16106
ZNF638	-1.08076	8.15173
SCYL2	-1.30971	8.14331
SRM	1.37165	8.13734
NCKAP1	-1.10537	8.10258
TROVE2	-1.30858	8.08023
TMTC3	-1.41894	8.04429
BLM	-1.24569	8.0313
SBNO1	-1.34529	8.02235
HSP90AA1	-0.950076	8.02182
PLOD2	-1.36169	7.96969
VPS13B	-1.94634	7.96209
XPO1	-1.08895	7.93459
CLTC	-1.03239	7.93188
SKIL	-1.79434	7.93084
PPIG	-1.33674	7.91191
UBR3	-1.3493	7.91015
HAUS6	-1.16866	7.84895
DNM1L	-1.33744	7.84211
KIDINS220	-1.41076	7.79368
POLQ	-1.37922	7.75263
TTC37	-1.03407	7.75186
ATAD2	-1.31573	7.74796
HECTD1	-1.17242	7.70182
CDC42BPA	-1.27277	7.70021
RFC1	-1.27248	7.69745
SF3B1	-0.965563	7.69356
ZNF107	-2.69535	7.69336
ZHX1	-1.25756	7.68799
BROX	-1.7329	7.6867
CDC27	-1.07894	7.68587
TFRC	-1.16574	7.68372
DOCK7	-1.41572	7.67368
EIF3A	-0.981704	7.63463
ZFYVE16	-1.33006	7.634
2022-09-07	-1.12237	7.62957
MRE11	-1.41805	7.62633
RPAP3	-1.35175	7.62206
OPA1	-1.19404	7.61568
RLF	-1.34326	7.61093
SEC63	-1.19364	7.60712
CUL4B	-1.04761	7.57594
PDS5B	-1.28727	7.57508
UTP20	-1.2122	7.56575
NOL11	-1.07856	7.56192
ADGRV1	-1.77918	7.5458
SMC2	-1.08421	7.5382
ARHGAP21	-1.5585	7.53564
STAG1	-1.31302	7.5293
CCAR1	-1.07048	7.51956
PAPOLA	-1.21043	7.51188
OSBPL8	-1.33168	7.50245
TEX15	-1.52532	7.47515
SRP72	-1.14416	7.47089
SLC25A39	1.40723	7.46771
BRWD1	-1.20002	7.45957
BCKDK	1.55711	7.45905
MTF2	-1.23495	7.45869
VIRMA	-1.05105	7.42793
UBLCP1	-1.74273	7.42539
GNB2	1.46428	7.42489
CEBPZ	-1.04661	7.422
ANLN	-1.15632	7.41199
CSDE1	-0.958332	7.4115
PDS5A	-1.04275	7.38268
IREB2	-1.11821	7.37486
COPB1	-1.0042	7.36248
ZNF24	-1.21684	7.34247
AC118549.1	-1.18837	7.33099
NSRP1	-1.95781	7.3274
LTN1	-1.0676	7.30926
ECT2	-1.0445	7.30153
XPO4	-1.2944	7.28891
SUCO	-1.43463	7.27424
USP37	-1.82793	7.26642
TOPBP1	-1.11743	7.26206
CST3	1.81888	7.25805
PRPF40A	-0.980357	7.24868
RPGRIP1L	-1.74233	7.24583
USP47	-1.15171	7.24509
TRIP12	-0.974082	7.23891
SERINC1	-1.19471	7.23737
TNPO1	-1.06639	7.23188
TTC3	-1.29475	7.2274
UBR5	-1.1826	7.22507
CPD	-1.16238	7.22338
RICTOR	-1.36525	7.21267
DEPDC1	-1.22392	7.20864
CENPJ	-1.57726	7.20652
PKN2	-1.17617	7.19413
BAZ2B	-1.97531	7.1862
EPRS	-0.945845	7.18119
ARID2	-1.37811	7.15774
PLS3	-0.933166	7.14544
SREK1	-1.60466	7.14398
FBXL3	-1.15897	7.14228
SEC62	-1.26749	7.12071
CCNT2	-1.52263	7.10997
CIP2A	-1.31173	7.10824
BMPR2	-1.39726	7.10447
MYSM1	-1.6747	7.05018
DDX3X-244	-1.04423	7.0459
ITCH	-1.2718	7.04056
KPNA4	-1.37047	7.03422
WRN	-1.5789	7.00904
VARS	0.956759	7.00815
SNX2	-1.15547	7.00316
IL6ST	-1.49782	6.99599
TRIM23	-1.94718	6.99426
KIF21A	-1.18969	6.9625
HSPD1	-0.885914	6.94322
STXBP3	-1.2541	6.93726
ARFGEF1	-1.1905	6.92478
MTDH	-1.10851	6.92232
UPF2	-1.38356	6.91803
CCP110	-1.73269	6.88282
NBN	-1.21935	6.88191
SLC39A10	-1.29269	6.87956
CSE1L	-0.822892	6.87217
SHPRH	-1.25495	6.86861
POLK	-1.97118	6.8678
KIF20B	-1.01632	6.86493
PBRM1	-1.27547	6.85981
POLA1	-1.00939	6.85873
NHLRC2	-1.3724	6.85486
APPL1	-1.26157	6.85291
MPP5	-1.58456	6.84634
FLNC	1.39112	6.84332
SMC5	-1.37631	6.81765
DOP1A	-1.21027	6.81561
SENP6	-1.22066	6.80093
YME1L1	-0.971442	6.79608
NKTR	-1.6681	6.79199
KIF1C	1.11145	6.79039
CPSF2	-0.998385	6.77089
TRPM7	-1.14716	6.76936
KIF2A	-1.11451	6.76678
CD164	-1.41182	6.75908
FMR1	-1.38683	6.75114
ZRANB2	-1.04665	6.74987
NEDD4	-2.28196	6.74079
NCOR2	1.24472	6.73021
CANX	-0.863253	6.72893
CWC22	-1.32857	6.72475
UBE4A	-0.989315	6.71616
XRN1	-1.27571	6.71498
ZBTB10	-1.41145	6.71315
DDX52	-1.07177	6.70709
AP3B1	-1.12177	6.7029
NPAT	-1.19721	6.68943
TET1	-1.20279	6.68519
LATS1	-1.29166	6.65195
CD81	0.982187	6.64184
EIF2S2	-0.92995	6.63918
UBR2	-1.02876	6.63899
TBC1D15	-1.39049	6.63367
HOOK1	-1.72485	6.62812
ATP6V1C1	-1.68419	6.62077
RBM26	-0.900644	6.61083
SGO2	-1.07856	6.61063
AP3D1	0.915215	6.60862
ABCD3	-1.10073	6.60709
SLC25A1	1.23733	6.60234
ANKRD50	-1.57738	6.59644
PPP1R12A	-1.38754	6.58001
PUS7L	-1.59614	6.5747
KIF23	-1.0142	6.56289
CKAP2	-0.930043	6.55968
ICE1	-1.25568	6.55353
BRIP1	-1.20312	6.54619
MPHOSPH9	-1.19204	6.54582
PPAT	-1.15781	6.54127
RAB3GAP2	-1.06473	6.5411
ZNF148	-1.37754	6.52781
DLGAP5	-0.993128	6.52771
ACTR2	-1.07733	6.52573
FAR1	-1.32469	6.51746
EXOC5	-1.23706	6.51512
AFF4	-1.10239	6.50455
ATN1	1.22636	6.50297
ERCC6L	-1.34854	6.50103
PNN	-1.22863	6.49925
CEP290	-1.10344	6.4948
FANCM	-1.25877	6.47125
EDEM3	-1.43911	6.46416
STT3B	-0.965525	6.46387
HSPA4	-0.828953	6.45524
LRCH2	-1.72093	6.4505
CACNA2D1	-1.82382	6.44994
MACF1	-1.40517	6.44642
MKNK2	1.64616	6.43971
PLEKHA5	-1.53933	6.43877
LRP1B	-2.4538	6.43595
PCNP	-1.3087	6.43308
ITSN2	-1.36633	6.42503
SEC23A	-1.03734	6.42018
KIAA1551	-1.51105	6.40494
PHF6	-0.996413	6.38491
SCAPER	-1.70392	6.38477
DHX36	-1.21333	6.38314
USP24	-1.01619	6.37443
HDAC3	1.20945	6.37269
BBS10	-1.60087	6.37259
SASS6	-1.22446	6.37174
DENND4A	-1.15453	6.35783
LCOR	-1.51064	6.33557
KMT2C	-1.0429	6.33538
HIF1A	-0.915495	6.33008
MYO9A	-1.29526	6.32868
WDR48	-1.08715	6.31778
SLC29A1	0.985885	6.31016
CDC73	-1.10156	6.29885
DCP2	-1.29789	6.29753
EPC2	-1.39799	6.29133
FOXRED2	1.25441	6.28804
ATP7A	-1.73701	6.26684
ATAD3B	1.49925	6.25573
CARM1	1.07224	6.25489
MYO6	-1.36928	6.25317
MGRN1	1.47717	6.25168
ZDBF2	-1.3459	6.2469
TAF2	-1.0798	6.24039
MAP4K3	-1.61868	6.23821
CPSF1	1.0393	6.23527
RANBP6	-1.23493	6.22447
ZMPSTE24	-1.08142	6.2137
MCM5	0.922489	6.21247
SC5D	-1.28691	6.20799
ZNF654	-2.16487	6.20623
SLC12A2	-1.11323	6.17783
POLR2A	0.981094	6.17609
COPS2	-1.04954	6.16967
WAC	-0.954623	6.16665
USP33	-0.980561	6.15214
TRMT5	-1.34491	6.15209
HIVEP1	-1.59467	6.14523
ZNHIT6	-1.26424	6.14319
DDX6	-1.12074	6.14262
IDE	-1.00893	6.12986
OXR1	-1.36164	6.1181
CABIN1	0.889782	6.1146
MSH2	-1.00851	6.10812
SUPT16H	-0.933186	6.07769
CEP57	-1.26641	6.07553
ARHGAP29	-1.29657	6.0683
TRIM27	1.00336	6.06706
RTKN2	-1.8435	6.06548
BUB1	-0.917559	6.05948
RBM25	-0.913601	6.053
PJA2	-1.29402	6.05277
FEM1B	-1.1588	6.05245
MFAP3	-1.41514	6.05243
PGAP1	-1.37541	6.05161
NEMF	-1.11347	6.04389
MINK1	1.46261	6.04288
BAG6	0.815541	6.03773
BCAS2	-1.27289	6.03521
NCAPG	-0.849407	6.03135
KIF15	-1.195	6.02642
ZFR	-0.843772	6.0187
TLN1	0.784915	6.01841
MIER3	-1.62628	6.01271
SCFD1	-0.97003	6.0113
ADAM9	-1.30101	6.00644
CD109	-2.70499	6.00527
IPO8	-0.932811	6.00383
MLXIP	1.28313	6.0003
QPCTL	2.39116	5.98919
USP1	-0.953025	5.98287
CCNG1	-0.926227	5.95051
MTCH1	0.975364	5.93349
CHD2	-1.14337	5.9308
PIEZO1	1.30125	5.92965
PRELID1	0.984301	5.92361
MSH6	-0.812878	5.91977
EPS15	-1.11653	5.91778
NBEA	-1.39335	5.91751
MTMR2	-1.1667	5.91655
NAA50	-1.11503	5.90094
VPS26A	-1.09922	5.87936
ALKBH5	1.32161	5.87887
FAT1	-0.928431	5.87665
CUL2	-1.04057	5.87393
SUZ12	-0.927366	5.87221
MCRS1	1.19005	5.86607
CSPP1	-1.28193	5.86024
BTAF1	-1.03124	5.84885
SOS1	-1.14532	5.84741
LARP4	-1.07386	5.84258
CBX3	-0.945952	5.84019
ZNF281	-1.15307	5.83873
HCFC1	0.787947	5.83842
SLC27A4	1.11429	5.83583
GDI1	0.897407	5.8325
CTDSPL2	-1.32677	5.82891
ZBTB21	-1.35534	5.82486
USF3	-1.90103	5.82257
MIER1	-1.24847	5.81492
MAP9	-1.49682	5.81069
FAM184A	-1.74531	5.80335
METTL14	-1.71925	5.80245
ABCA5	-1.68323	5.79325
PSIP1	-1.07925	5.7916
DHX15	-0.889713	5.78048
ZNF770	-1.18661	5.77728
LUC7L3	-1.03518	5.77587
ANKRD26	-1.05643	5.77401
DCTN1	0.778415	5.77169
MIS18BP1	-0.999359	5.76357
CDIPT	1.58519	5.76211
CKAP2L	-1.42603	5.74997
USP28	-1.02543	5.74473
NAP1L1	-0.792036	5.73881
CKB	0.807731	5.73612
DSG2	-1.15312	5.72935
CARNMT1	-1.58225	5.7289
DOCK11	-0.960046	5.72623
ANO5	-1.35275	5.72582
CNTRL	-1.61351	5.71533
NAMPT	-0.975248	5.70796
PSMC6	-0.912747	5.70731
MYO1B	-1.0587	5.70186
DDX46	-0.902591	5.69812
2022-03-07	-0.943662	5.69643
MED25	1.41379	5.69265
AP5M1	-1.26987	5.69229
AKT2	1.37182	5.69098
SLC7A5	1.04364	5.68756
YTHDC2	-1.02637	5.67669
GABPA	-1.27281	5.67593
DNAJC10	-1.10129	5.67021
CDK4	0.859903	5.65923
YES1	-1.47764	5.65913
MORC3	-1.1972	5.65604
ACTN1	0.89847	5.65487
ZYX	1.21672	5.65192
TMEM184B	1.35618	5.65122
FLNA	0.968118	5.6403
NOP58	-0.840332	5.61838
PHF14	-0.999195	5.6151
CLPTM1L	0.939165	5.60806
MYBBP1A	0.895939	5.60598
MPHOSPH8	-1.26282	5.60006
NME3	4.95609	5.59415
TUT7	-1.25008	5.59
UQCRC1	0.929722	5.58878
MED23	-1.03297	5.58594
KIAA0232	-1.44554	5.5811
SLC6A15	-0.852894	5.58082
MTIF2	-1.04391	5.57631
ISYNA1	1.30725	5.5743
FBXO30	-1.22784	5.56617
TUT4	-1.09482	5.56581
ITGB1	-0.959369	5.56404
HNRNPA2B1	-0.809587	5.55788
PDLIM7	1.72873	5.55431
LARS	-0.868393	5.54709
STRN4	1.14312	5.54101
CHID1	1.34223	5.53857
PRKAA1	-1.29857	5.5372
ANP32E	-1.04575	5.53628
ORC2	-1.01315	5.53126
TWF1	-1.43777	5.5275
CPNE3	-1.03384	5.51517
VPS35	-0.794821	5.51417
USP36	1.03776	5.51332
ATAD3A	1.29502	5.50987
CENPU	-1.04126	5.50635
CCDC138	-0.902808	5.50363
CTDNEP1	1.48849	5.50162
GPATCH2	-1.72961	5.50057
ARHGEF12	-1.00932	5.49272
IQGAP1	-1.17922	5.48715
H1FX	1.13181	5.48411
TRIM11	1.88955	5.48345
CCPG1	-1.3101	5.47695
CLUH	0.885507	5.46882
CENPK	-1.52012	5.44837
FAM189B	1.27759	5.4398
ZNF703	1.06332	5.43371
ARID4A	-1.42034	5.4312
UBN2	-1.09546	5.42611
CDK6	-1.93705	5.42263
MT-CO2	0.875504	5.42008
RALGAPA1	-0.949913	5.41543
NUP153	-0.723063	5.41419
RAB3GAP1	-0.899267	5.40751
UFL1	-1.35489	5.40409
AASDHPPT	-0.996689	5.39833
ORC4	-0.971804	5.39742
HOOK3	-1.22947	5.39071
WDHD1	-0.955437	5.38929
CCDC47	-0.981052	5.3762
CEP97	-1.42548	5.37301
MCM2	0.778128	5.37291
PHRF1	1.11717	5.37273
SBF1	0.903253	5.37061
CEP83	-1.58213	5.36445
PIK3CB	-1.64843	5.36442
FBLN1	1.04958	5.36282
TMEM123	-1.21046	5.36261
INTS8	-0.902892	5.35625
MT-ATP6	0.765035	5.35567
IRAK1	0.95259	5.34757
PHF20L1	-1.36821	5.34329
AQR	-0.883056	5.34308
KRIT1	-1.4405	5.34239
ATG13	1.15381	5.34086
NXPH4	2.54436	5.34012
FAM133B	-1.29715	5.33751
GEN1	-1.51099	5.32784
PPP5C	0.843057	5.31533
PEAK1	-1.56334	5.31481
IFT81	-1.41389	5.30812
PNPT1	-1.03294	5.30587
SERINC2	2.61951	5.30412
VPS41	-1.24858	5.29874
PCNX3	1.03878	5.29228
TRIM33	-1.0002	5.29219
SNRPA	0.878957	5.29202
NCOA2	-1.222	5.28956
CLSPN	-0.949711	5.28791
WDR75	-0.819197	5.28672
OSBPL9	-1.08108	5.2858
DDX39A	0.80161	5.28558
HNRNPH2	-1.17295	5.28244
CTNNAL1	-0.901231	5.28218
PRRC2A	0.694071	5.28003
MYBL2	0.915167	5.27699
NOC3L	-0.88958	5.27176
SNX6	-0.904361	5.26465
MAP3K7	-1.1865	5.26462
SH3GL1	1.32412	5.26333
ZEB2	-1.62894	5.25915
EML5	-1.43156	5.25436
CLINT1	-0.977424	5.25098
EPN1	1.55714	5.24813
HDAC2	-0.748109	5.2481
KIFAP3	-1.18531	5.24584
BMP2K	-1.14324	5.24491
TCF12	-1.27473	5.24448
CCDC18	-1.15863	5.24343
PPRC1	0.783408	5.24254
SLC38A1	-0.860549	5.23498
KIAA2026	-1.4279	5.23262
MAZ	0.810282	5.2307
LRRCC1	-1.91716	5.22929
GCN1	0.769531	5.22345
FAM135A	-1.14255	5.21831
RNF6	-1.43673	5.2135
PRDX2	0.811166	5.20552
GFM1	-0.956806	5.20434
USP53	-1.19529	5.20313
DSC3	-1.07245	5.20182
TNRC6A	-1.05183	5.191
PPP2R1A	0.783412	5.18547
XIAP	-1.32528	5.18509
EML4	-0.905568	5.18235
CHML	-1.17333	5.17462
PSME4	-0.7497	5.16921
ANKRD36	-1.76423	5.16708
TSC2	0.857251	5.15894
RFX7	-1.3091	5.15442
DDX1	-0.79234	5.14749
GNB1	0.902591	5.14203
GUF1	-1.03746	5.14187
PDCD4	-1.03035	5.13561
MANEA	-1.57003	5.13432
HERC1	-1.12344	5.1324
TPP2	-1.09887	5.13157
ERCC4	-1.18015	5.12868
ARMT1	-0.992946	5.12769
ATP6V1A	-0.890569	5.12764
AGTPBP1	-0.878748	5.12723
CDC20	0.761866	5.11984
LIN9	-1.05768	5.11201
TRMT1L	-0.946291	5.10895
MPHOSPH10	-0.928505	5.10576
KEAP1	1.08301	5.10564
RAP1B	-1.29312	5.10539
IQGAP2	-1.3366	5.10155
FAT4	-1.25793	5.09714
SLC5A6	0.880484	5.09356
SSB	-0.809196	5.09258
UBE2M	0.850322	5.08657
NAA25	-0.878744	5.07537
RNF187	1.48711	5.0652
HSDL2	-1.13785	5.0643
PNPLA2	1.41399	5.06238
CXorf57	-0.870235	5.06231
NDFIP2	-1.09437	5.062
KRT18	1.18616	5.05476
LRP6	-0.992128	5.05169
OGA	-0.874331	5.04629
TNPO2	0.757563	5.03644
PDCD10	-1.23186	5.03309
BRI3BP	1.84007	5.03123
PPP1CB	-0.880638	5.0267
ZNF761	-3.86249	5.02402
DNAJA1	-0.744812	5.02282
SMARCA1	-1.06998	5.02086
WDR36	-0.866897	5.01992
KMT2D	0.876868	5.01756
PNISR	-1.26568	5.0168
2022-09-09	1.04757	5.01559
ODR4	-1.424	5.00941
RPAP2	-1.05213	5.0084
AGPS	-0.930938	5.00792
KMT5B	-1.23817	5.00685
NPM1	-0.69074	5.00658
KMT2E	-1.03098	5.0015
HNRNPA1	-0.892725	4.99951
MT-ATP8	1.30693	4.9981
LLGL1	1.24584	4.98413
SLC3A2	0.839609	4.97733
TAF10	1.13232	4.97328
NUCB2	-1.03956	4.96772
WDR43	-0.739355	4.96676
GOPC	-1.18059	4.96614
EIF4G1	0.646449	4.96132
DHX40	-0.977074	4.95832
IPO11	-0.79929	4.95376
DLG1	-1.03755	4.94832
RBPJ	-1.02059	4.94288
PTGES2	1.18712	4.93804
PIKFYVE	-1.22234	4.93607
DPY19L4	-1.42372	4.93583
ALYREF	0.78378	4.92902
TBC1D23	-1.07708	4.92891
SUGP1	1.31538	4.91775
PPP6R2	0.995468	4.91605
RPS6KC1	-1.33541	4.91593
NOC2L	0.854006	4.91
PPP2R5C	-0.819964	4.89816
RPRD1A	-0.884524	4.89704
ACADM	-1.104	4.89488
CEP135	-1.16502	4.89101
PHTF2	-1.18021	4.88931
SRBD1	-1.01758	4.88032
ZNF81	-2.45758	4.86574
PPFIA3	2.33522	4.86572
RAPGEF2	-1.23301	4.85872
CLASP2	-0.803772	4.85832
RNF20	-0.943798	4.85764
C15orf39	1.05528	4.85472
DAB2IP	1.65407	4.85437
HBS1L	-0.789359	4.853
DENR	-1.05419	4.85212
PALD1	1.98557	4.85115
SLC4A2	0.983074	4.84923
ZGRF1	-1.10757	4.84747
ADAM15	1.13789	4.84499
USP15	-0.869797	4.8425
ADGRG6	-3.1673	4.83817
BBX	-1.0231	4.83698
PFKP	0.881386	4.8354
SLC19A1	1.27835	4.83158
TRAPPC11	-1.32118	4.82911
ALG3	0.895444	4.82544
THAP5	-1.52784	4.82525
THOC6	1.23391	4.82469
HDHD5	1.1289	4.82422
G2E3	-0.88541	4.8237
EDRF1	-0.930407	4.82275
TMEM131	-0.971225	4.82175
ZNF768	0.99684	4.81941
FGFRL1	2.60457	4.81716
ZNF280C	-0.988389	4.8157
DHX57	-0.864985	4.81556
CDC5L	-0.767431	4.81388
SLF1	-1.09928	4.81249
PUF60	0.739442	4.80208
RRP15	-1.1739	4.79853
EMD	0.817376	4.79828
NBEAL1	-1.09365	4.79656
POLR2B	-0.76282	4.79547
PTPRS	0.938577	4.7944
SETD1A	0.826603	4.79366
CWF19L2	-1.07518	4.7928
PPP3CA	-1.16207	4.79199
RAI14	-0.8736	4.78959
UCHL5	-0.921889	4.78649
KDM5A	-0.856685	4.78554
PTK7	0.962784	4.77848
MKLN1	-0.902083	4.76587
WDR62	1.04251	4.76569
CNOT1	-0.712177	4.76492
ETAA1	-1.38693	4.76488
SLC25A11	0.875296	4.75622
STUB1	1.14921	4.75434
WDR54	1.35372	4.75016
KAT6A	-1.00106	4.74957
GLS	-0.981058	4.74918
NSD3	-0.895545	4.74533
MYO5A	-1.19289	4.74518
KDM7A	-1.26398	4.73557
CIC	1.41054	4.73489
ATG2B	-1.05439	4.73244
SP3	-0.931108	4.7257
GNPNAT1	-1.19528	4.72422
INO80D	-2.0237	4.72195
PTMS	1.19658	4.71748
TRIM28	0.649229	4.71644
LYRM7	-2.57443	4.71133
NACA	-0.651465	4.70917
GNL2	-0.705478	4.7069
ITGA2	-2.10651	4.70683
TOR3A	1.20584	4.70265
CALU	-0.883809	4.7009
KDM5C	0.705734	4.69913
UHRF1BP1L	-1.06804	4.69337
SLU7	-1.15031	4.69139
AAMP	0.907242	4.68994
ZMYM2	-0.806298	4.68645
TRMT13	-1.41616	4.68616
MAN1A1	-1.01201	4.67707
NUP160	-0.714089	4.67276
TIGD1	-1.21565	4.67275
VPS4A	0.972772	4.66622
TCOF1	0.653903	4.66517
MAP1S	1.73835	4.66401
C19orf47	2.03704	4.6607
SMARCA4	0.682642	4.65982
CHORDC1	-0.80027	4.65408
TRMT2A	1.42117	4.64984
TTC21B	-1.19362	4.64948
ACTG1	0.645886	4.64852
BTBD2	1.1217	4.64678
KHSRP	0.643633	4.64045
ZNF33A	-1.56572	4.63959
CAPZA1	-0.779691	4.63636
LNPK	-1.26164	4.63316
TUBGCP2	0.81512	4.62449
ADGRL2	-0.768239	4.62059
ESF1	-0.897005	4.60469
TARS2	0.79775	4.60295
NUP54	-0.841677	4.6013
IGF2BP3	-1.08501	4.5985
ZNF512B	1.22547	4.59765
HMGCL	1.74482	4.5976
UTP15	-1.17343	4.58522
CSK	1.03015	4.58463
C12orf29	-1.01811	4.58438
AASS	-1.32155	4.58111
PCLO	-1.35661	4.57818
MRPS18B	0.888912	4.57556
GMFB	-1.41812	4.57266
KNTC1	-0.813047	4.57141
PGAM5	0.983957	4.57055
RABL6	0.835631	4.56883
OFD1	-0.928117	4.56612
INTS13	-0.758169	4.56281
CLN6	0.956639	4.56248
TBRG4	0.928617	4.56089
U2AF2	0.726956	4.56063
CD2AP	-1.05504	4.55935
L3MBTL2	0.893409	4.55616
DDX10	-0.85412	4.55276
RNMT	-1.44939	4.55253
CDC7	-0.838057	4.54069
ATXN2L	0.6712	4.53668
RPTOR	0.883286	4.53597
SMC6	-0.738066	4.53573
SLC5A3	-1.20528	4.53054
VBP1	-0.769824	4.52763
ALCAM	-1.27201	4.52537
PTPN11	-0.98332	4.52359
TXNDC16	-1.32558	4.51361
MECOM	-1.01451	4.50854
USP22	0.699599	4.50502
SBF2	-1.14525	4.50438
UGP2	-0.984587	4.50384
DCAF12	1.11184	4.50369
PKN1	0.997333	4.50216
HSD17B11	-1.16746	4.49881
MRPL28	0.856472	4.49873
MED24	0.708726	4.4983
NEK1	-1.09464	4.49421
PDZD8	-0.920991	4.49279
HMMR	-0.885181	4.48799
YIF1B	1.26773	4.48611
ZDHHC17	-1.39898	4.48595
SMAD5	-1.04794	4.48501
UCP2	1.43716	4.48455
TBC1D8B	-1.44908	4.484
FOXM1	0.85797	4.47516
BNIP2	-1.22675	4.47462
NUP107	-0.799069	4.47275
HEATR5A	-0.971769	4.4674
MRPL24	0.969983	4.46735
ZNF146	-1.11814	4.46559
COMT	1.39544	4.46519
YDJC	1.85794	4.464
EP400	0.761635	4.46127
DBF4	-0.882066	4.45943
FLII	0.706962	4.45464
ATG4C	-1.29674	4.45378
TENM1	-1.49094	4.45276
CEP152	-1.06773	4.45263
DYNC1LI2	-1.0093	4.45069
USP25	-1.00046	4.45038
DSP	-0.825894	4.45021
RABGAP1	-1.09019	4.44721
FANCI	-0.69437	4.44555
VPS13D	-0.971777	4.44255
RB1	-0.915652	4.44184
THUMPD1	-1.49514	4.43712
OLA1	-0.672331	4.43311
WDFY3	-1.0313	4.43191
GRAMD1C	-7.50341	4.43126
DHX16	0.762025	4.42718
MTMR6	-1.27954	4.42483
CDC34	1.29243	4.42472
PTBP3	-0.919736	4.4217
HDAC10	3.5016	4.41881
INTS1	0.859285	4.41438
ATAD2B	-1.206	4.4116
EHBP1	-1.04313	4.4114
DEK	-0.725697	4.41101
MTPN	-1.02442	4.41052
IMPDH1	0.932328	4.41014
CHUK	-0.985485	4.41011
G3BP2	-0.829158	4.40955
HDAC6	0.962674	4.40344
IBTK	-0.942956	4.40053
UBE2V2	-1.03993	4.40007
VPS51	1.02089	4.39992
EPHA3	-1.46404	4.39906
BSG	0.832281	4.39736
SLC30A9	-0.808586	4.39663
DCTN4	-0.830912	4.39479
GNAI3	-0.896732	4.39375
FERMT2	-0.870089	4.39225
SPAG9	-0.840975	4.3913
SLMAP	-1.04254	4.38812
TOPORS	-0.946717	4.3814
NCBP1	-0.721299	4.37968
PHB2	0.722042	4.37666
2022-09-11	-1.04154	4.37396
TMF1	-1.06811	4.37267
ZC3H15	-0.796308	4.36672
ANKRD12	-1.1101	4.3667
TTLL12	0.816347	4.36187
ECPAS	-0.657618	4.36084
PHB	0.69516	4.35878
ICMT	1.1083	4.35864
HAT1	-0.746935	4.35854
VEZT	-1.00638	4.35651
NSD1	-0.716038	4.35569
EPB41L2	-0.817526	4.35453
RRN3	-0.810206	4.35433
UBR1	-0.905263	4.35363
VAMP7	-1.24284	4.35216
IDH2	1.00523	4.34261
ITGAV	-1.14265	4.34256
GRINA	0.860496	4.33565
MAPK7	1.79689	4.33473
POLDIP2	0.837693	4.3307
RYR2	-1.13319	4.33067
ZBTB38	-1.40459	4.32463
CPSF3	-0.810997	4.32242
CERS6	-1.16284	4.31196
MYH9	0.625763	4.30865
LRRC8C	-1.13559	4.30617
PPP1R14B	1.17524	4.30615
RBM42	0.909622	4.29646
SRFBP1	-1.28365	4.29593
PANK3	-0.968365	4.29144
SGTB	-2.07682	4.28832
ADD3	-0.958772	4.28788
TXNRD1	-0.773242	4.28514
VCPIP1	-1.18214	4.28468
DVL3	0.958697	4.2841
KIAA2013	1.25486	4.27917
PPWD1	-0.897129	4.27902
FBRS	1.15297	4.27306
RPS6KB1	-1.24903	4.27224
GNL3L	0.767422	4.27087
FOXK1	1.20419	4.2683
FLOT1	1.07413	4.26567
USP32	-0.951731	4.26112
PIK3CA	-1.36292	4.25563
DHX38	0.777423	4.25342
FZR1	1.40724	4.25033
GPBP1	-0.989476	4.24935
CCDC186	-1.48714	4.24596
API5	-0.79741	4.24502
POLD2	1.00819	4.24279
TMEM259	0.986651	4.23064
BYSL	0.860099	4.23
PYROXD1	-1.47967	4.22969
PELP1	0.73586	4.22765
FBXO28	-1.04287	4.22747
BCAP29	-1.47098	4.22602
DNM2	0.701684	4.22586
THUMPD3	-1.08975	4.22526
LRIF1	-1.43437	4.22468
ADGRL1	0.963394	4.22294
DUSP9	1.49515	4.2218
WWC2	-1.13793	4.22094
CAPN7	-0.876641	4.22013
ATP8A1	-1.09003	4.21858
DHX30	0.698209	4.21737
UBA1	0.586802	4.2164
NLRX1	1.51484	4.21501
PIGK	-0.817041	4.21399
LEO1	-1.11189	4.20668
CERCAM	1.28076	4.20236
FAM169A	-1.34857	4.20171
PKM	0.60547	4.20136
RARS	-0.609214	4.20072
WDFY1	-1.89997	4.19775
SRPK1	-0.662527	4.19754
SMG1	-0.69737	4.19611
BAZ2A	0.640532	4.19347
PAXBP1	-0.937185	4.19247
RELA	0.929896	4.19073
PARP8	-1.14718	4.1905
MEIOC	-2.29805	4.18983
SUV39H2	-1.11914	4.18903
ZBTB11	-0.833587	4.18815
PTER	-1.7198	4.18672
HIVEP2	-1.20813	4.18076
NT5DC2	0.720615	4.18031
THAP12	-0.924456	4.18014
DCAF6	-0.794454	4.17712
ACSL4	-0.952422	4.17387
SF1	0.635169	4.17305
BCAT1	-1.03425	4.17092
HNRNPH1	-0.718016	4.16013
VWDE	-1.88651	4.15978
CSNK2B	1.24621	4.15977
WRAP73	1.31616	4.15553
WDR3	-0.68384	4.15501
KCTD3	-0.74685	4.15437
PTPN23	1.13614	4.14445
TRMT6	-1.29893	4.14229
EIF2S1	-0.726078	4.13963
AKT1	1.35406	4.13838
KLHL11	-0.850479	4.13514
KAT6B	-0.932422	4.13344
CBLL1	-1.06564	4.13239
PRKCI	-1.14864	4.13152
GSK3A	0.880845	4.12878
AP1B1	0.703183	4.12733
ERCC1	1.29316	4.12657
NARS	-0.65111	4.12398
ZNF121	-1.03649	4.12383
SOS2	-1.16551	4.12116
RPAP1	0.942278	4.1198
RC3H2	-0.841807	4.1179
DPP8	-0.999366	4.11738
SPTY2D1	-1.36315	4.11266
CAPZA2	-0.768778	4.11118
R3HCC1L	-1.57205	4.10822
PSMD12	-0.65665	4.10732
REL	-1.42442	4.10658
CLSTN1	0.685153	4.10633
TBC1D9B	0.779776	4.10422
INF2	1.97577	4.10276
CIZ1	0.738107	4.1013
SEC23IP	-0.760623	4.10114
YWHAZ	-0.657742	4.09977
ALG12	1.44349	4.09904
TAF9B	-1.04216	4.09876
USP38	-0.859867	4.09775
SNX17	0.754084	4.09658
BMS1	-0.663857	4.09403
THOC1	-0.978874	4.09361
ZNF518B	-1.12186	4.09214
PPIL4	-0.786007	4.09117
CTSV	-1.60011	4.09115
ADIPOR1	1.18184	4.09091
ZW10	-0.753523	4.08838
CYC1	0.757948	4.08529
HELB	-1.17211	4.08303
ZNF711	-0.99549	4.07301
LONP1	0.804812	4.07038
EVI5	-1.05541	4.07021
PREPL	-0.799776	4.06745
CENPB	1.14581	4.05992
QKI	-0.912762	4.05868
MED20	1.70961	4.05846
TMEM214	0.784263	4.05736
PLS1	-1.21883	4.05491
PCNX1	-0.729803	4.05254
RPS12	-0.607	4.04899
SRSF11	-0.767145	4.04761
MET	-0.931777	4.04607
MRPL2	0.7901	4.04457
HSD17B12	-0.883584	4.0442
RASA1	-0.939515	4.04276
ZNF724	-1.24397	4.04224
GTPBP6	1.71322	4.0406
RABGGTB	-0.71876	4.03843
REST	-0.817462	4.03727
CCT8	-0.620095	4.03364
LENG8	0.987944	4.03155
TMEM129	2.79229	4.03034
ACTN4	0.62983	4.02988
AKR7A2	1.04179	4.02677
SNF8	1.00438	4.02637
PRRC2C	-0.806926	4.02547
WDR81	1.20876	4.02172
PAIP2	-1.07829	4.0205
DHX29	-0.688049	4.01832
ZNF33B	-1.65696	4.0172
VAT1	0.89022	4.0123
ZFP62	-1.38635	4.0114
EIF3E	-0.593481	4.00847
AUP1	0.834247	4.00748
ZWILCH	-0.854603	4.00294
BRD4	0.693554	4.00249
ATP6AP1	0.742468	4.0004
ATP11B	-0.900889	4.00034
KIF3A	-0.999787	3.99759
ACTR1B	1.25909	3.99618
ZNF546	-3.07278	3.99249
SYNCRIP	-0.645577	3.99156
SLC1A5	0.854243	3.98907
STARD7	0.699439	3.98835
P4HB	0.661163	3.98446
BCR	0.769651	3.98279
PRPF19	0.646625	3.98127
USP8	-0.90427	3.97858
CNOT3	0.777034	3.97848
NAE1	-0.679406	3.97839
AP1S2	-1.30857	3.97718
LRRC40	-1.00681	3.97271
UBQLN4	0.932374	3.97125
PDE3B	-0.916412	3.97082
GOT1	0.787755	3.96937
TMEM248	0.99532	3.96825
ACSL3	-0.776356	3.96704
CLIP1	-1.04708	3.96471
PTBP2	-1.0087	3.96303
STK25	0.862628	3.9625
CAD	0.601597	3.9619
FAM98B	-0.822756	3.95991
BTBD6	1.30368	3.95701
SECISBP2L	-1.32435	3.95677
SREBF2	0.707599	3.95155
EEF2	0.580468	3.95006
PTPRF	0.723604	3.94961
ZNF227	-1.58083	3.94935
SACM1L	-0.859894	3.94341
FREM2	-1.4435	3.93968
SSX2IP	-0.912254	3.93808
NUCKS1	-0.597916	3.93667
RABGAP1L	-1.24878	3.93644
HLA-C	1.01868	3.93477
DNAJC2	-0.81089	3.93127
TMEM164	1.42602	3.92925
KAT5	0.861767	3.92713
FNIP1	-1.10425	3.92342
ALDOC	1.55261	3.91926
NEPRO	-0.977417	3.91777
NCAPH2	0.940267	3.91759
ATG2A	1.0841	3.91605
PLEC	1.25684	3.91481
FAM234B	1.10614	3.9124
PLIN3	1.92486	3.911
RANGAP1	0.689805	3.91064
OTUD5	1.02313	3.90944
C2CD5	-0.883071	3.90705
NBAS	-0.664932	3.90628
WWP1	-1.0635	3.90569
IFNAR1	-0.89531	3.90475
EIF2A	-0.649991	3.90293
SPTBN2	1.07735	3.90139
RNF44	1.96958	3.89961
P3H1	0.776949	3.89956
NCL	-0.55656	3.89665
PATZ1	1.05312	3.89581
ANXA11	0.771776	3.89512
TGDS	-1.06756	3.8949
DPP3	0.910457	3.89487
COPS5	-0.806521	3.89203
AKR1A1	1.03224	3.89158
FANCA	0.665697	3.88824
RECQL	-0.876226	3.88663
TOP1	-0.69803	3.88606
ZNF678	-1.55198	3.88275
MAD2L1	-0.748952	3.88192
ST6GALNAC4	2.994	3.8817
ZNF451	-1.53028	3.87815
SLC7A11	-1.89997	3.8757
TNKS2	-0.88415	3.8743
PPIF	0.804466	3.87417
UTP3	-0.932313	3.87369
PSMD3	0.708292	3.87067
TAX1BP1	-0.675813	3.86249
NUMA1	0.610242	3.86221
ACTR6	-0.984744	3.86162
SEC16A	0.627908	3.86084
MFN1	-0.869396	3.85377
COASY	0.862058	3.8514
ATP6V0D1	0.625196	3.84755
KAT8	1.03253	3.84656
APOL2	1.62779	3.84234
TYW3	-1.11886	3.84026
MINDY2	-2.41226	3.83937
SART1	0.815602	3.83634
ZBED5	-0.818556	3.83632
TECPR2	1.06132	3.83559
SMARCB1	0.743651	3.83533
RPS6KA3	-0.85443	3.83422
MAP7D1	1.11138	3.83358
ILK	0.84395	3.83231
PPP4R3A	-0.773089	3.83077
RABEP1	-0.71798	3.82945
CTSA	0.889291	3.8293
TOGARAM1	-1.09743	3.8291
MIB1	-0.675193	3.82152
NBEAL2	1.07071	3.81559
CPEB4	-1.48174	3.81552
ANKRD17	-0.62802	3.8149
PPP4R3B	-0.813823	3.8134
EXOC7	0.830292	3.80801
ARAP1	0.904619	3.80736
CEP55	-0.947628	3.80694
WDR77	0.628953	3.80234
HNRNPR	-0.639944	3.80074
APRT	1.24023	3.79776
WDR44	-0.766456	3.79692
DZIP3	-0.882077	3.79535
SPDL1	-0.834605	3.79219
PLCG1	0.678719	3.79177
ZNF92	-1.06595	3.7878
CDK5RAP2	-0.749784	3.78779
TRMT1	0.868192	3.78609
GRN	0.91154	3.78576
FAM129B	1.11704	3.78526
SNRNP70	0.633414	3.78494
NOTCH3	1.25099	3.78281
ASXL2	-1.03654	3.78239
YWHAH	0.902216	3.78208
ENAH	-0.65623	3.78143
HDAC5	1.39929	3.77794
FOXF2	1.52432	3.77381
ZDHHC8	1.86787	3.77259
MRPL38	0.846898	3.76916
GATD1	2.04908	3.76789
STK11IP	1.18528	3.76749
GIT1	1.07854	3.7664
SLC12A9	1.21063	3.76509
RRP7A	0.729789	3.76114
COL4A3BP	-0.994233	3.76106
EEF1A2	0.832382	3.7599
PKD1	0.981859	3.75923
G6PC3	0.825698	3.75839
CCDC66	-0.987822	3.75818
USP48	-0.762653	3.75501
TUBA1C	0.612619	3.75124
RPL28	0.60829	3.74749
GRK2	0.892275	3.74541
GTF2A1	-1.13847	3.74428
MDC1	0.653145	3.74124
GNAI2	1.02593	3.73818
RELCH	-1.0162	3.73788
IKZF5	-1.70279	3.73733
RPF1	-0.738651	3.73385
NSMF	1.25784	3.73311
TRIP10	1.14191	3.73153
CELSR1	1.08895	3.7311
MT-ND5	0.846918	3.73049
CAPNS1	0.771012	3.72974
DIAPH2	-0.934322	3.7281
SGTA	0.925609	3.72623
SLC37A4	0.971437	3.72473
DMPK	2.19218	3.72231
PGGT1B	-1.20487	3.72094
NFKB2	1.2924	3.72013
AHI1	-1.12948	3.7198
CCNT1	-0.965464	3.71882
FGFR1	0.873991	3.7188
NUP133	-0.556042	3.71861
DNTTIP2	-0.703418	3.71839
ZMYM1	-0.801267	3.71744
2022-03-01	0.773862	3.7155
ZNF358	2.12141	3.71542
SRRT	0.627861	3.71244
GET4	1.20037	3.71218
AHCY	0.650641	3.71053
CCDC15	-1.57113	3.70906
PTDSS2	0.998376	3.70678
EDC4	0.653138	3.7067
TMX3	-1.17515	3.70538
GNAS	0.53882	3.70369
ENO2	2.22504	3.70132
TRAF4	1.23491	3.69412
KATNAL1	-1.90976	3.69207
BAZ1B	-0.642992	3.68717
CAST	-0.725617	3.68602
EI24	0.824506	3.68598
NEK2	-0.971293	3.68465
ATP2C1	-0.781422	3.68421
TAB2	-0.897309	3.68343
H2AFY2	0.975239	3.68012
SIPA1L3	1.15599	3.67926
PLXNB2	0.893907	3.67798
SUCLA2	-1.10345	3.67717
ESRRA	1.72248	3.67663
SESN3	-0.931926	3.67318
IPO13	0.939779	3.67284
NUF2	-0.750357	3.67277
RNPS1	0.652196	3.67227
CLOCK	-1.36264	3.67075
PRKACA	0.749872	3.66843
ESPL1	0.591363	3.66737
MYC	0.720907	3.66055
SYNGR2	1.02034	3.65823
SNRPB	0.701136	3.65632
PUS1	0.987107	3.65104
CUL5	-0.759172	3.64862
TUBB4B	0.564656	3.64814
GTF2H3	-0.872135	3.64813
PEX26	1.40243	3.64476
RBM41	-1.35709	3.63946
PI4KB	0.616785	3.63907
ORC3	-0.719994	3.63881
TBC1D31	-0.751542	3.63868
NXN	1.09749	3.63806
INPPL1	0.7831	3.63803
MTR	-0.625182	3.63689
IFIT5	-1.32625	3.6365
PAWR	-1.02267	3.63446
DYNC1I2	-0.69521	3.63388
THNSL1	-1.18314	3.63387
BCCIP	-0.695623	3.63202
ELOVL5	-0.653541	3.63169
MED15	0.847631	3.63017
SIRT1	-0.905081	3.63014
CYB561A3	1.72564	3.62981
ADCY6	1.01498	3.62613
PIK3R4	-0.766837	3.62516
TMEM132A	1.42714	3.6232
PTBP1	0.547718	3.61955
TTLL7	-1.45683	3.61805
KLHL15	-0.901189	3.61719
PREX2	-1.65396	3.61656
ZBTB1	-0.902327	3.61488
GRWD1	0.770505	3.61432
DCAF13	-0.690297	3.61397
TST	1.25384	3.61209
STOML2	0.694442	3.61044
RSBN1	-0.990127	3.61015
OAZ1	0.831189	3.60999
TKT	0.620415	3.60972
GIPC1	1.23704	3.60924
PIGA	-1.35692	3.6082
EED	-0.810082	3.6061
STIM1	1.0472	3.6052
PHGDH	0.638386	3.60408
STK3	-1.27653	3.60347
PLCH1	-1.05564	3.60046
TJP1	-0.638904	3.59694
LIN54	-1.26356	3.59574
TBL3	0.863868	3.59089
SYDE2	-0.949652	3.58946
PPP4R2	-0.835269	3.58881
MCOLN3	-1.82079	3.5888
SRP9	-0.684255	3.58773
SLC9A1	1.21955	3.58651
TRAM1	-0.695274	3.58629
UCHL1	0.667726	3.5853
ZNF483	-1.2028	3.58525
ZNF28	-2.65687	3.58425
PACS1	1.0158	3.58343
ACBD5	-1.44347	3.5834
FUZ	1.40703	3.58284
DDIAS	-1.04609	3.57709
MYBL1	-1.55188	3.57465
PPP6R1	0.768126	3.57392
TARS	-0.530035	3.57062
PLAGL1	1.3548	3.56978
ARL5B	-1.47111	3.56906
PIBF1	-0.787441	3.56863
COL4A2	0.932313	3.56655
TRHDE	-2.06996	3.56606
ZNF845	-1.44043	3.56429
PIAS3	0.939816	3.56403
ZNF616	-1.56743	3.56258
ZNF721	-1.36364	3.55664
PRPF39	-1.03065	3.55548
CHD6	-0.843064	3.55279
CEP85L	-1.0831	3.55159
PRKD3	-0.762743	3.54941
PPID	-0.781877	3.54821
NCLN	0.950201	3.54807
ABRAXAS1	-1.38906	3.54691
ADAMTS3	-1.40239	3.5461
PAF1	0.677856	3.54507
IFNGR1	-0.781302	3.54414
SDCBP	-0.834709	3.54357
FKBP8	1.09954	3.54251
WNK2	1.05751	3.54057
ELP6	0.906558	3.53842
GSPT1	-0.531299	3.53527
KDM6A	-0.732128	3.53428
UCHL3	-0.697194	3.53299
BCORL1	0.752946	3.5321
TRMT10C	-0.677385	3.53158
CDH2	-0.597342	3.5309
ARFIP1	-1.11987	3.52966
FIGN	-1.75541	3.52871
PRPF8	0.499898	3.52802
RETREG2	1.2673	3.52608
ADGRL3	-1.00216	3.52598
TP53	0.822617	3.52425
HIRA	0.754385	3.52408
FDFT1	0.553488	3.52103
PRPF38B	-0.815227	3.52065
SBNO2	1.46563	3.5183
PIM1	1.86477	3.51623
JRK	1.64118	3.51581
BUB1B	-0.668497	3.51541
TGS1	-0.745786	3.51538
TAGLN2	0.632172	3.51285
PGP	0.870283	3.51023
TMEM135	-1.07888	3.50719
DDX56	0.645745	3.5066
ANKRD36C	-1.1476	3.50291
LRRFIP1	-0.845396	3.50244
GNPTAB	-0.937831	3.49894
TOP3A	0.749208	3.49652
VPS18	1.18038	3.49453
NAXE	0.730054	3.49342
CNTROB	0.957089	3.49216
RETREG3	0.956596	3.49142
UBE3A	-0.652607	3.48709
DHX37	0.719243	3.48649
TAF1D	-0.724436	3.48545
GNL3	-0.619269	3.48294
HPS1	1.39106	3.48247
HECTD2	-1.54153	3.479
PIGS	0.77876	3.47896
PARP4	-0.671387	3.47802
FGD1	1.19004	3.47595
FNBP1L	-1.16095	3.47538
CLGN	-1.21145	3.47428
ANKRD52	0.725245	3.4742
TSR3	1.58379	3.47385
ZSWIM1	1.18797	3.47328
TMEM168	-1.04775	3.47251
ZNF839	1.0907	3.46898
TMEM183A	0.924089	3.46836
SHOC2	-0.956584	3.46758
DYNC1LI1	-0.598383	3.46679
MAP4K5	-0.923449	3.4661
DOT1L	0.842927	3.46572
RFC3	-0.694697	3.46303
MTM1	-1.44011	3.45963
PRDX4	0.569601	3.45839
KIF18A	-0.806341	3.45797
SLC35B2	0.929855	3.45705
BOP1	0.743917	3.45646
CMIP	1.00732	3.45628
PSMB4	0.56268	3.45582
WDR45	1.19858	3.45518
CAPRIN1	-0.52101	3.45494
COPS4	-0.629955	3.45436
IPO5	-0.55545	3.45231
TRMT44	1.24927	3.45122
ABCA7	1.61052	3.45117
PSMD1	-0.62891	3.45081
AKAP12	-0.711611	3.45048
SOCS4	-1.18004	3.44937
ZNF460	-0.971529	3.44687
RALY	0.874718	3.44254
DLD	-0.630826	3.44174
APH1A	0.702282	3.44034
TLR6	-7.05607	3.43687
EXOC1	-0.861208	3.43462
MRPS34	0.815804	3.43326
EIF2AK2	-1.16062	3.43295
TYRO3	1.19129	3.43275
GALNT1	-0.692531	3.43237
DPYSL5	0.919161	3.43093
HM13	0.639433	3.43083
CEP120	-0.921402	3.43054
B4GALT1	1.37099	3.42997
STIL	-0.708571	3.42708
BBS4	-1.03308	3.42673
NSL1	-0.782398	3.42656
TRAP1	0.5596	3.42545
EXO1	-0.641239	3.42521
MGAT4B	1.02976	3.42277
RNF41	1.28152	3.42226
TSNAX	-1.3798	3.42054
PPP2R2A	-0.636877	3.41985
RPUSD1	2.05179	3.41657
SH3BGRL	-1.39996	3.41534
PLK4	-0.954436	3.41473
FAM161A	-1.29991	3.41385
GALNT7	-0.990466	3.41342
CERK	0.913694	3.41315
ZBED9	-1.25088	3.41233
KBTBD8	-1.36841	3.40924
AGRN	1.67468	3.40685
MRPL42	-0.708451	3.40561
SDAD1	-0.771656	3.40506
UBL7	0.655727	3.4034
PDHX	-0.82326	3.40186
STXBP2	1.24653	3.39954
ERBB2	0.878254	3.39803
LRRC14	1.6944	3.39588
NID1	0.594925	3.39506
PDCD6IP	-0.555909	3.39345
CLPB	0.671435	3.38973
NDUFV1	0.613378	3.3892
EIF4A2	-0.705196	3.37931
SMARCD3	1.28933	3.37729
ATG9A	0.710691	3.37651
CCDC14	-0.855054	3.37531
CBX6	1.11267	3.37191
ARMC6	0.928846	3.37171
LANCL1	-0.917671	3.37093
ARHGEF2	0.743341	3.37068
NCOA7	-1.29713	3.37012
CLCN7	0.909953	3.36936
NAA16	-1.11576	3.36748
CAND2	1.18311	3.36691
SCOC	-1.22595	3.36637
SCIN	-2.88079	3.36349
2022-09-10	-0.727308	3.36238
ZNF268	-1.40878	3.36012
NR3C1	-0.781808	3.35805
RIPOR1	1.09707	3.35607
THOC3	0.603763	3.35487
PPP1CA	0.591045	3.35402
ERGIC2	-0.819841	3.35378
ARID1A	0.567766	3.3536
MAN1A2	-0.705773	3.35151
LARP7	-0.704582	3.35127
PLA2G4A	-0.924974	3.35082
PIM3	1.81028	3.34945
SPART	-0.72612	3.34785
DBT	-1.17586	3.34636
KMT2B	0.865946	3.34617
ZNF614	-1.59772	3.34387
EYA4	-0.858449	3.34188
THOC7	-0.755199	3.34115
MCAT	0.85726	3.34102
DCLRE1A	-0.90584	3.33942
CAMTA2	1.01106	3.33898
UGT8	-1.03458	3.33678
KDELC2	-1.08446	3.33626
PLD3	0.787809	3.33579
MAGT1	-0.644286	3.33516
PICALM	-0.644167	3.33407
CDK17	-1.11402	3.33366
UBXN4	-0.809534	3.33141
ACAP2	-1.02023	3.33069
ABCB8	1.20471	3.32988
ZNF100	-1.35946	3.32847
STAM2	-1.32262	3.32842
DUS1L	0.960432	3.32804
TRAF7	0.854351	3.3238
PRMT6	1.77012	3.3235
HIST1H4A	0.682378	3.32199
C1orf43	0.771961	3.31599
WDR1	0.602617	3.30802
FAM76B	-1.66107	3.30778
PRKDC	-0.707387	3.30652
MTRF1L	-1.01708	3.3031
MAGI3	-0.950018	3.30089
PPIP5K1	0.862277	3.29748
CAPN1	0.827979	3.2973
UGGT2	-0.845925	3.29564
PTOV1	0.656784	3.29524
NMD3	-0.666122	3.29259
NLGN2	1.2905	3.29068
ERCC6	-1.21165	3.29035
SREBF1	1.20628	3.29012
GATAD2A	0.795244	3.28684
RIC8A	0.871841	3.28559
KIAA1586	-0.718003	3.28556
GCFC2	-0.742214	3.28417
LBR	-0.562388	3.28289
P2RX4	1.79617	3.28202
TOLLIP	2.27681	3.28187
MAD2L2	1.08676	3.28125
SELENON	0.834233	3.28097
PMS1	-0.763434	3.27982
DIAPH3	-0.698514	3.27861
YTHDC1	-0.714615	3.27593
USP9Y	-7.03813	3.27574
DNAJB12	0.910576	3.27525
TUBA1A	0.772985	3.27373
ADRM1	0.899681	3.2666
TIMELESS	0.523928	3.26331
PLOD1	0.706766	3.26304
ENPP1	-0.946266	3.26301
TXNDC15	0.951745	3.26222
DDX18	-0.60382	3.26196
TM9SF3	-0.590513	3.26074
ERO1B	-1.50231	3.25925
CLCN3	-0.783918	3.25814
ELMOD2	-1.0864	3.2579
TBC1D32	-0.879145	3.25712
HSPA13	-0.955979	3.25712
CEP192	-0.650755	3.25676
KDM3A	-0.682161	3.25465
EXPH5	-1.23414	3.25457
AASDH	-0.96602	3.25227
GPI	0.534863	3.24875
KRR1	-0.719465	3.24761
SPTBN4	5.99226	3.24608
ADSS	-0.652843	3.24454
MLLT10	-0.863839	3.24453
MRI1	0.846323	3.24428
C6orf136	1.39425	3.24151
PARPBP	-0.910652	3.24063
MSI1	1.29728	3.23827
PUM2	-0.616506	3.23807
ZNF280B	-1.58794	3.23516
NRIP1	-0.943741	3.23416
TUBB4A	1.5397	3.23084
PCBP1	0.515056	3.23062
DENND4B	0.805902	3.22955
GPN2	1.21031	3.2293
TMEM246	1.15507	3.22925
KCNT2	-1.99267	3.22847
ATP13A1	0.731044	3.22814
ABCE1	-0.534572	3.22784
ZFX	-0.8893	3.22524
IGFBP2	1.31647	3.22453
CDCA2	-0.757358	3.22431
PRR12	1.06488	3.22302
SMYD3	1.08157	3.22104
WDR47	-1.14713	3.22093
INSIG1	0.944128	3.218
CALD1	-1.02311	3.21542
TUBG1	0.704264	3.21384
DDX41	0.741643	3.21331
OSGIN2	-1.37649	3.21326
DESI1	0.879873	3.21296
DHX34	0.798241	3.21257
JMY	-0.956035	3.21218
MED12	0.567702	3.21142
MRPS26	1.86387	3.20499
PQBP1	0.923878	3.20404
KAT2A	0.739433	3.20328
CFAP97	-1.00377	3.20209
AIMP1	-0.691672	3.2018
GOLGA3	0.722987	3.2
PMVK	1.40393	3.19919
PTPRK	-0.748019	3.19868
PLCE1	-1.2263	3.19867
ACTB	0.486387	3.19764
RTN4	0.603841	3.19504
SHCBP1	-0.87726	3.19406
PPP2R5D	0.707171	3.19203
UPF1	0.58819	3.1916
CRLS1	0.856852	3.18928
RALA	-1.0064	3.18907
NCAPG2	-0.626559	3.18585
TMEM185A	0.95549	3.18368
DAAM1	-1.08093	3.18288
UBE2Z	0.760035	3.18219
ABCC1	0.599828	3.1816
TMX1	-0.689103	3.18053
LTBR	1.52904	3.17852
ZNF395	1.89521	3.17694
LRP5	1.01156	3.17393
TCEAL9	-0.886024	3.17333
RNASEK	0.740439	3.16888
CMPK1	-1.10707	3.16841
MIIP	2.02843	3.16815
PCNX4	-0.809634	3.16689
CEP170B	1.42562	3.16627
HTATSF1	-0.61142	3.1638
CCT6A	-0.507959	3.16367
TMEM115	1.19377	3.16134
TMEM101	1.09431	3.1608
GPRIN1	1.04802	3.15907
ITGA6	-1.24675	3.15694
SCML2	-0.981543	3.15597
DHCR24	0.590271	3.15405
ANKH	1.14921	3.1531
POLD1	0.896328	3.15289
ARHGDIA	0.664637	3.15261
EEFSEC	0.873997	3.14747
PIP5K1C	1.3412	3.14724
SCRIB	0.978114	3.14444
AMFR	0.714747	3.14431
MRPL37	0.5364	3.14286
TUBA1B	0.524662	3.142
IMPA1	-1.32948	3.13885
DHX9	-0.503982	3.13735
ZNF800	-0.855286	3.13663
KCTD9	-1.28163	3.13646
RASA2	-1.15484	3.13599
ZNF106	-0.764328	3.13526
SLC43A2	2.07317	3.1351
MELTF	2.07525	3.13508
PDCD2	0.57521	3.13508
ARL6IP4	0.921999	3.12997
NCOR1	-0.678174	3.12821
TAOK2	0.756652	3.12706
ZNF12	-1.19449	3.12705
SCAMP3	0.659136	3.12658
KDM6B	1.27892	3.1262
NUP210	0.641794	3.12527
DENND2C	-1.63106	3.12434
MFSD10	1.49738	3.12263
LIFR	-0.924999	3.1216
PTPN12	-0.865621	3.12127
HIP1R	1.33481	3.12019
CLN3	0.984045	3.11901
USP16	-0.665652	3.11723
RPLP0	0.560718	3.11502
ZNF326	-0.772988	3.11337
DDX54	0.677973	3.1109
CHMP2B	-0.981054	3.10831
USP46	-1.20398	3.10714
SEMA3C	-1.58844	3.10627
NECTIN1	1.90654	3.10499
PTAR1	-1.20809	3.10262
DAPK3	1.09712	3.10209
PGAM1	0.587094	3.10182
PPP6R3	-0.587046	3.10171
ATF4	0.572171	3.10069
NCOA1	-0.807467	3.10053
NCKIPSD	0.876351	3.09916
TRIOBP	1.68152	3.09811
ITPR3	0.740582	3.09803
PDXK	0.79465	3.09586
ECI1	0.789065	3.09539
TFDP1	0.860273	3.09458
MAF1	0.97325	3.09411
PRRC2B	0.520826	3.09356
RAB24	1.27369	3.09319
INTS2	-0.779403	3.09293
PLOD3	1.02664	3.09282
TCAIM	-1.22448	3.0928
EXOC6	-0.778169	3.08874
NEDD1	-0.897985	3.08869
DDX5	-0.510058	3.08858
UBE2Q1	0.648833	3.08777
CD151	0.780734	3.08724
GSTP1	0.596668	3.08719
PTCD3	-0.576187	3.0865
SELENOI	-0.677707	3.08516
SRRM2	0.631272	3.08436
DIAPH1	0.609454	3.08409
LRRC42	0.729696	3.083
PACSIN3	1.62801	3.08028
IRF2BP1	1.53625	3.07765
ADAM10	-0.935579	3.07665
FLOT2	0.832371	3.07643
MAGED1	0.500632	3.07174
TTC14	-0.741728	3.07005
DNASE2	1.00362	3.06984
ATF6B	0.809162	3.0683
TNKS1BP1	1.0317	3.06796
MFAP1	-0.818363	3.06679
PREB	0.883596	3.06647
COBLL1	-1.15179	3.06587
LEMD2	1.16382	3.06393
ANKRD13D	2.02739	3.06359
DHCR7	0.633033	3.06175
TIA1	-1.03565	3.06161
TRAK2	-1.10055	3.05987
GEMIN4	0.541118	3.05941
HNRNPUL1	0.527377	3.05322
PRMT7	0.716818	3.0519
SPATA5	-0.865944	3.05177
RPL18A	0.51778	3.04904
CENPI	-0.641828	3.04688
NUP155	-0.490477	3.04548
METTL8	-1.02742	3.04539
NUP214	0.516124	3.04411
ZNF84	-1.78623	3.04302
NUDT9	-0.921201	3.04014
SLC35E2B	1.78287	3.03919
UBE2N	-0.640613	3.03808
SRP54	-0.746207	3.03666
KIF16B	-1.14896	3.03526
ZMYM3	0.563715	3.03387
BRPF1	0.715832	3.03332
DMTF1	-0.781634	3.0314
CHM	-1.06436	3.02959
DMWD	1.35523	3.02946
PSMD2	0.520329	3.02818
SPRTN	-0.709369	3.02758
PRMT1	0.596669	3.02742
KLC2	0.952702	3.0265
NSF	-0.623641	3.0262
LMF1	1.86745	3.02528
IGSF10	-6.89186	3.02171
PFKL	0.77065	3.01938
SPINDOC	1.29779	3.0189
HPS5	-0.772976	3.01706
DNM1	0.894625	3.01697
IGHMBP2	0.955201	3.01597
FBXL18	1.51304	3.01489
RBBP8	-0.555174	3.01479
SLC50A1	0.965573	3.01339
CDC14A	-1.15913	3.01209
ZNF91	-1.72565	3.01169
FCHO2	-0.864926	3.01035
PPM1F	1.37394	3.00774
RNF40	0.606862	3.00769
STXBP4	-1.10342	3.00739
CTC1	1.1275	3.00579
MDGA2	-1.95674	3.00532
NUBP2	1.55243	3.0046
GNA11	1.18592	3.00458
PON2	-0.958825	3.00413
ORMDL1	-1.02586	3.00336
SSR1	-0.683886	3.00223
DSC2	-0.855488	3.00209
MLLT3	-0.753018	3.00186
ULK1	1.71754	2.9991
AKT3	-0.748066	2.99764
SLC26A2	-0.712139	2.99748
AURKAIP1	0.684655	2.99531
PLEKHM2	0.755329	2.99492
SYMPK	0.638408	2.99248
ACOT8	1.12648	2.99079
NUP58	-0.733712	2.99073
BTBD8	-1.40597	2.98977
TTC30A	-1.59457	2.98694
TFB2M	-1.04778	2.98612
TMEM68	-1.51701	2.98334
WDR35	-0.753669	2.98235
SLC35C2	1.15858	2.98109
CPNE8	-1.21367	2.97924
YARS	0.511132	2.97535
RAP1A	-0.823338	2.97414
IDH3G	0.592478	2.9703
CELSR2	0.757	2.96841
SERBP1	-0.466791	2.96808
PLEKHH3	2.81887	2.96733
PEPD	0.813052	2.96639
MAPKAPK3	0.974643	2.96414
MIPOL1	-1.25529	2.96047
ZBTB41	-0.874773	2.95986
SRD5A3	0.881891	2.95814
LAMA5	1.28196	2.95786
GBA	0.787047	2.95651
PLAA	-0.637804	2.95629
KIF22	0.569392	2.95486
SLCO4A1	1.18592	2.95463
TAB1	1.02846	2.95387
E4F1	1.67777	2.95254
TUFM	0.493917	2.95246
CIR1	-0.944989	2.95151
ZXDC	0.80227	2.95092
TECR	0.546452	2.94921
HNRNPA3	-0.595813	2.94802
AFTPH	-0.91146	2.94788
RRM2B	-1.239	2.94704
PRKAA2	-1.02383	2.9457
IRF3	0.871626	2.94561
SESTD1	-1.16773	2.94533
CCDC58	-0.812505	2.94523
PYGB	0.778251	2.94501
SEC61A1	0.577343	2.94378
PTPRU	0.731718	2.94361
PAFAH1B1	-0.599659	2.94281
C5orf34	-1.10555	2.93868
XRN2	-0.495341	2.9384
ECHDC1	-0.744682	2.93761
GTF3C5	0.644657	2.93455
BBS7	-0.716623	2.93344
UTP23	-1.52625	2.93258
SQSTM1	0.678874	2.93115
PPIP5K2	-0.844726	2.93042
USF1	0.956621	2.92771
SMG6	0.641226	2.92651
ZNF646	0.979258	2.92581
SETD7	-1.05055	2.92522
GPAA1	0.798539	2.92418
ITGA1	-1.34486	2.92214
ZSWIM4	4.15524	2.92055
VPS37C	2.07945	2.91947
SEMA4C	1.44166	2.91798
PHC3	-0.917866	2.91779
TTYH3	1.61955	2.9173
MCM8	-0.768006	2.91586
DGCR6L	2.15976	2.91507
PLK1	0.531378	2.91337
HSD17B10	0.622621	2.91184
TSPAN33	2.27991	2.91145
NAPA	0.760323	2.91042
ZRANB3	-0.926241	2.91023
ARHGEF9	1.33316	2.9095
FYTTD1	-0.990416	2.90912
DYNC2LI1	-1.12992	2.90883
PSMD10	-0.639268	2.90774
WTAP	-0.754227	2.90718
RNF207	3.16411	2.90509
ARHGAP42	-2.16013	2.90418
LDAH	-2.23177	2.90415
MAK16	-1.0646	2.90348
LIN28B	-1.12011	2.9034
PCDH19	-2.00358	2.90315
ARFIP2	0.77295	2.90198
CHST14	1.57195	2.89572
PIAS1	-0.660002	2.89551
RAB34	1.11389	2.8953
RAD23A	0.781869	2.89497
BRPF3	0.651657	2.88783
SLC25A44	1.18628	2.88753
TM9SF2	-0.524625	2.88639
INTS6	-0.871382	2.88391
ASPH	-0.836053	2.8838
FHL1	0.634228	2.88358
MED16	0.853955	2.88357
PLXNA3	1.10822	2.88211
SNAP23	-0.988477	2.88161
NT5C3A	-0.897604	2.88077
ZNF273	-1.76887	2.87976
AIDA	-0.922058	2.87926
TAF9	-0.707717	2.87918
ZNF276	1.42967	2.87845
TP73	2.21582	2.8755
TIMM17B	0.907005	2.87514
DNAJA3	0.610172	2.87438
ZNF598	0.863463	2.87199
HSD17B4	-0.560893	2.87185
HEATR5B	-0.558635	2.87184
FBXW7	-1.34458	2.87045
DENND5A	0.569169	2.86964
PIK3R1	-1.32354	2.86887
WASHC5	-0.642739	2.86872
GADD45GIP1	0.663786	2.86675
PDK2	1.2164	2.86613
TWISTNB	-0.837511	2.8648
FIGNL1	-0.705777	2.86267
SEMA3E	-1.71638	2.86193
SIDT2	0.951798	2.86127
FAM126A	-0.856222	2.85965
ATP5F1D	1.28929	2.85816
DOLK	0.781865	2.85809
RPS6KA5	-1.29767	2.85672
NDUFB9	0.543881	2.85451
SKAP2	-0.898432	2.85252
ANKRD28	-0.817134	2.85086
B4GALNT4	7.05352	2.85076
NIPSNAP1	0.707116	2.84989
CRTC2	0.775525	2.84385
PUM3	-0.603495	2.84163
NDUFB11	0.666446	2.84118
TMEM263	-1.62399	2.84111
PTGES3	-0.491829	2.84086
WDR19	-0.750389	2.84013
MED12L	-0.862794	2.83977
WDR6	0.508931	2.83948
SEZ6L2	1.45659	2.83943
VAC14	0.757653	2.83836
NOL9	0.508633	2.83658
ANKRD54	1.83706	2.83624
ATL2	-0.660905	2.83592
GAS2L3	-1.59878	2.83552
GLMN	-0.634814	2.83
SLC52A2	1.45853	2.82917
GTF3C3	-0.561558	2.82851
PPP4C	0.635287	2.82797
FAM214A	-1.14081	2.82654
TMEM8A	1.32211	2.82641
CENPC	-0.839982	2.82503
KIAA0895	-1.34765	2.82361
CTTNBP2NL	-1.09137	2.82298
NCK1	-0.998689	2.8224
FKBP14	-1.5968	2.82121
USP44	-1.45933	2.82109
DPH2	1.0811	2.82106
LIN7C	-0.914679	2.8197
SUMO1	-0.871061	2.81954
CIB1	0.911423	2.81943
UBE2S	0.578261	2.81802
MAVS	1.06565	2.81764
RTL8A	2.10341	2.81606
DCTN2	0.557431	2.81583
SLF2	-0.769501	2.81461
POLR2L	1.44386	2.81232
RUFY2	-1.09264	2.81119
TTK	-0.509393	2.81102
DDX11	0.585509	2.81068
MOB1A	-0.788269	2.81011
PFAS	0.553791	2.81002
DNLZ	6.4921	2.80925
NPLOC4	0.597534	2.80866
FAM102B	-1.62129	2.80483
CD320	0.944133	2.80471
TMED5	-0.626612	2.80112
FYN	0.590563	2.80076
ABRACL	-0.856157	2.79954
GSPT2	-1.00421	2.79934
SMIM8	-2.50477	2.7992
ERCC8	-1.42604	2.79896
TBK1	-0.751916	2.79803
SFSWAP	0.606733	2.79801
SLC38A10	0.770721	2.79755
NAA10	0.503013	2.79554
SHMT2	0.55838	2.79382
TMOD3	-0.858736	2.79209
MIEF1	0.779262	2.79169
REEP4	1.20665	2.79052
C21orf91	-1.59156	2.78771
TPRA1	0.983893	2.78643
PRKG1	-1.5244	2.78629
ZNF652	-1.33601	2.78592
RPL7	-0.422946	2.78378
RAB21	-0.967253	2.78374
FOXRED1	0.826294	2.78193
CTDSP2	1.26331	2.78131
CNTLN	-0.866664	2.77951
NPHP3	-0.826524	2.7788
UBXN6	1.13039	2.77627
USP5	0.539591	2.77603
CAB39	-0.833214	2.77488
AGAP3	0.744688	2.77465
POLE	0.458129	2.77451
CDC25B	0.646935	2.77122
MAP7D3	-0.539501	2.77116
AGPAT3	0.999344	2.7701
SYT1	-2.36522	2.7678
KPNA5	-0.764092	2.76692
ESCO2	-0.88634	2.76637
ANAPC4	-0.656578	2.76448
CRKL	0.569183	2.76439
IVD	0.771125	2.76305
SH2B1	1.24997	2.76283
AP4E1	-1.02488	2.75903
SHLD2	-0.693805	2.75843
CSNK1G2	0.935094	2.75788
[truncated: 8,880 more rows]

## Sheet: mRNA levels
Genes	fold change (log2) [shCtrl vs shPKM]	p-value (-log10)
PKM	-2.98031	23.2487
RANBP2	1.97511	17.2588
KIF5B	2.10443	17.1079
NIPBL	2.25983	16.7102
SACS	1.9279	16.3724
EIF5B	2.04388	15.8968
GOLGB1	2.11661	15.7299
CENPF	1.6885	15.2928
BOD1L1	2.72261	15.2813
CEP350	2.18515	15.2474
TPR	1.73803	15.2439
RIF1	1.60445	15.1789
TOP2A	1.47341	15.0964
WAPL	1.93357	15.0029
U2SURP	1.60922	14.4617
NT5DC2	-1.5989	14.4323
KTN1	1.66075	14.4178
PGK1	-1.60807	14.393
ALMS1	2.21633	14.2342
USP34	1.58178	14.1994
QSER1	1.83815	14.1981
PAPOLA	1.82265	14.1706
FOXRED2	-2.18184	14.1229
DST	2.26406	14.1215
TOP2B	1.5286	13.9794
SMC3	1.67866	13.8695
NF1	1.70455	13.8292
TWF1	2.72566	13.7743
VPS13C	1.96848	13.7027
ZNF507	2.3399	13.6786
ATRX	1.74052	13.6534
RDX	1.87709	13.6435
USO1	1.69662	13.6105
VPS13A	1.51344	13.6045
HSPA4L	1.81183	13.5298
PPP1R12A	2.32595	13.5278
SMCHD1	1.71043	13.4191
APC	2.21129	13.3515
DICER1	1.56912	13.1572
BDP1	1.78746	13.134
PHF3	1.59696	13.0645
KIF14	2.25682	12.9836
KNL1	1.60621	12.9396
FRYL	2.22081	12.9315
CCDC88A	1.65699	12.813
TTC3	1.78681	12.776
BRCA2	1.69308	12.7328
PIK3C2A	1.63614	12.7176
THOC2	1.41402	12.6979
ZDBF2	2.16476	12.6594
BIRC6	1.31049	12.6519
AKAP9	1.76667	12.633
XRN1	1.96838	12.5896
MINK1	-2.37772	12.5841
SETX	1.57497	12.5591
SCAF11	1.70796	12.5382
CABIN1	-1.35414	12.508
SLK	1.52055	12.4968
N4BP2	2.36391	12.4151
FAM208B	1.34466	12.4039
PCM1	1.68056	12.3842
ASPM	1.29666	12.3759
ERBIN	1.47755	12.2909
SYNE2	2.30873	12.2099
DMXL1	1.61939	12.1757
CEP295	1.67224	12.1711
SBNO1	1.66624	12.1314
PHIP	1.39009	12.1147
MT-ATP8	-1.17424	12.061
TRIP11	1.88262	12.0565
AMOT	-1.44263	12.0379
NAA15	1.56543	12.0342
MYCBP2	1.45133	12.0258
CEP170	1.43546	11.9125
CKAP5	1.17085	11.9056
ARHGAP5	1.35904	11.872
MT-ND4L	-1.29176	11.7777
BAZ1A	1.33413	11.7752
RAB3GAP2	1.55126	11.7457
DNAJC10	1.72248	11.6939
GCC2	2.07977	11.6818
CITED1	-1.90451	11.6726
CHD1	1.35332	11.6359
TMTC3	1.71418	11.594
SMARCA5	1.32248	11.585
SKIL	2.15624	11.5741
CHD9	1.6126	11.5699
MGA	1.41454	11.4951
PRR14L	1.37942	11.4863
REV3L	1.48653	11.4581
MKI67	1.38602	11.4536
DCTN1	-1.1513	11.4396
BCLAF1	1.14993	11.4188
NCKAP1	1.24853	11.4058
SETD2	1.4486	11.3697
SNAI2	-2.3492	11.3693
IPO7	1.12338	11.3588
USP9X	1.20298	11.3332
ANKRD52	-1.52831	11.3101
ARHGAP11A	1.94553	11.303
G2E3	1.53981	11.2373
CIP2A	1.68539	11.2231
CD99	-1.64838	11.1998
ZNF644	1.21374	11.1782
GLA	-1.18599	11.0943
ASCC3	1.30882	11.079
INPPL1	-1.51853	11.0201
FSCN1	-2.40772	10.9695
TDG	1.647	10.9638
CAND1	1.12291	10.9465
JMJD1C	1.70848	10.9412
MPI	-1.5384	10.9172
UBA6	1.46554	10.9117
SMC4	1.3521	10.8978
CENPE	1.26354	10.8919
BRWD1	1.39933	10.8786
OPA1	1.42062	10.8625
BZW1	1.19693	10.8516
SMC2	1.27692	10.8475
ADGRV1	2.09691	10.8388
AHCTF1	1.35001	10.8084
FAM208A	1.24978	10.8056
DYNC2H1	1.15443	10.7914
NIN	1.52725	10.7739
MTDH	1.3575	10.772
DHCR24	-1.28514	10.7674
MTREX	1.18633	10.7576
GOLIM4	1.79992	10.7273
BRWD3	1.63995	10.6985
PCDH9	1.43218	10.6978
MT-CO2	-1.15501	10.6958
HSP90AA1	0.972474	10.6684
SMARCAD1	1.51841	10.657
FEM1B	1.53851	10.6476
GLUL	-1.21591	10.6087
LCOR	2.01905	10.6035
RALGAPA1	1.39377	10.576
LRBA	1.20442	10.5589
ROCK1	1.23743	10.5502
DEPDC1	1.44566	10.5077
CAMSAP2	1.44323	10.5069
TLN1	-1.02301	10.5024
ITPR2	1.89463	10.4992
BPTF	1.37509	10.4812
ATR	1.32515	10.4793
RBBP6	1.43575	10.4662
TRPM7	1.36369	10.4244
ITGAV	2.03194	10.4201
FASN	-1.14896	10.4154
HECTD1	1.27134	10.4133
LYST	1.86085	10.391
PRPF40A	1.10747	10.3517
SEC63	1.33254	10.3507
TTLL12	-1.40911	10.3294
GCN1	-1.09196	10.3232
HELLS	1.231	10.3184
IREB2	1.25201	10.2689
STAG2	0.986597	10.2681
KIF21A	1.44548	10.2412
UTP20	1.33181	10.2406
HSPH1	1.19793	10.1821
POLH	-1.72675	10.1779
SLC35A4	-2.38346	10.1662
KIAA1109	1.6044	10.1561
ATAD5	1.37441	10.144
DLGAP5	1.22943	10.1214
KIF11	1.21714	10.1155
KIAA0586	1.63889	10.0892
RLF	1.43582	10.0849
ZNF518A	1.54136	10.0349
NCOR2	-1.54095	10.0223
HELZ	1.32256	10.0083
ZFC3H1	1.34305	10.0077
NOL8	1.41487	9.99989
BRCA1	1.38359	9.97838
TRIP12	1.04386	9.96756
MMS22L	1.32792	9.94616
DNAJC13	1.43728	9.91631
UTRN	1.75934	9.87141
MIA3	1.2503	9.85544
TET2	1.84007	9.80155
PRPF4B	1.11579	9.79519
ARID2	1.53433	9.78291
CEP290	1.36818	9.76899
NOP58	1.10384	9.76248
VARS	-1.05116	9.7601
PRRC2A	-0.902052	9.74308
TROVE2	1.33825	9.73999
GOLGA4	1.325	9.72256
CCP110	1.99441	9.71299
SERINC1	1.32715	9.70065
OSBPL8	1.41629	9.69657
KIDINS220	1.46731	9.68647
EIF2S2	1.06	9.68631
ZNF292	1.54819	9.67485
LRRCC1	2.66352	9.65718
USP47	1.24601	9.65029
COPB1	1.05592	9.64455
AC118549.1	1.20925	9.64268
SF3B1	0.947506	9.6341
CDC27	1.09329	9.6327
CAD	-0.991877	9.626
TOPBP1	1.16965	9.60857
LATS1	1.50704	9.58617
PDS5A	1.06649	9.56385
ECT2	1.11224	9.5584
NT5C3B	-1.21043	9.54672
KIF20B	1.13863	9.53939
CTR9	1.20123	9.52285
PKN2	1.27073	9.49815
RLIM	1.60254	9.48921
CPLANE1	1.58591	9.48118
KHSRP	-0.927582	9.47754
UBR5	1.24192	9.47121
SMARCA4	-0.979265	9.43338
ISYNA1	-1.8324	9.43103
CEP97	2.00342	9.40997
HOOK1	2.07091	9.39907
AGL	1.21416	9.37358
HAUS6	1.13696	9.37219
DDX21	1.01392	9.36621
CAPZA1	1.15419	9.33927
PI4KA	-0.951223	9.33426
CLTC	0.944938	9.2773
DENND4C	1.42974	9.26885
G3BP2	1.28185	9.2508
VPS41	1.68976	9.25073
PDS5B	1.32207	9.24458
HEATR1	0.870872	9.23701
EDEM3	1.68942	9.22709
AFF4	1.25407	9.22516
ABCD3	1.24879	9.21831
CWC22	1.50915	9.21808
LRRC40	1.71098	9.21235
UBR3	1.32019	9.21142
SLC37A4	-1.6245	9.2054
ZC3H13	1.45727	9.1986
ZEB1	1.8913	9.18901
PTMS	-1.65348	9.18124
ZMYM4	1.09274	9.18119
RC3H2	1.20194	9.17475
LRPPRC	0.964261	9.16978
RB1CC1	1.19279	9.15238
DOCK7	1.43659	9.12424
PLS1	2.03962	9.12027
SUCO	1.44151	9.10645
PBRM1	1.37375	9.10073
RICTOR	1.41415	9.0899
UBR2	1.13849	9.08479
TCOF1	-0.90758	9.06979
BAZ2A	-0.915216	9.06449
DFFA	-1.22606	9.05504
LAMA1	-1.33584	9.04812
PTPRS	-1.2724	9.04102
NCR3LG1	1.64669	9.02774
ADGRL1	-1.36064	9.00797
NCAPG	0.991034	8.99856
POLQ	1.30148	8.98534
ROCK2	1.64653	8.9822
WASHC4	1.35667	8.97957
BLM	1.15121	8.97009
FAM184A	2.19007	8.96796
TFRC	1.12819	8.96199
TRIM23	2.15561	8.95897
MACF1	1.56592	8.93499
SSX2IP	1.46305	8.93221
ESPL1	-0.968913	8.91874
PTPRF	-1.11164	8.90114
CEBPZ	1.00579	8.88632
NAV1	-1.65686	8.86703
SLC29A1	-1.05894	8.82861
TAGLN2	-1.07211	8.82778
ZNF770	1.43565	8.82201
SMC5	1.5151	8.80254
MYC	-1.20583	8.79535
CLGN	2.13696	8.79528
WEE1	-1.11766	8.79458
ZNF768	-1.28851	8.79037
MYO6	1.61994	8.78547
SNX2	1.17223	8.75167
PHF6	1.11566	8.74632
PNN	1.32862	8.7339
CLUH	-1.10981	8.73155
DMXL2	1.32753	8.72937
DSG2	1.36641	8.7211
NFAT5	1.67507	8.7058
MON2	1.15816	8.69882
CDC42BPA	1.17974	8.68176
MT-ATP6	-0.829564	8.67506
ADGRG6	4.09808	8.67364
ARHGAP29	1.45589	8.66449
MBNL1	2.2934	8.65899
LUC7L3	1.20382	8.6395
ZNF638	0.934333	8.633
CHPT1	-0.997952	8.62991
CYB561A3	-2.4862	8.6165
G6PC3	-1.26641	8.61253
UBLCP1	1.78617	8.60541
XPO1	0.929195	8.59013
ZNF518B	1.6739	8.58531
ATP11B	1.31589	8.55445
MYBBP1A	-1.06153	8.54174
QPCTL	-2.80916	8.53868
TAOK1	1.16239	8.53145
DNM1L	1.22926	8.51097
ARHGAP21	1.40935	8.50867
XPO4	1.23973	8.49946
SGO2	1.15276	8.48727
LBR	0.95044	8.48341
ACTN1	-1.06755	8.47821
MED13	0.966047	8.47529
ZNF107	2.66622	8.47175
PPP4R3B	1.23952	8.46948
BROX	1.68254	8.46794
TRAPPC8	0.957123	8.4605
DDX3X	1.00409	8.44284
DEK	0.974608	8.40274
ANKRD50	1.6553	8.40222
SEC16A	-0.915803	8.40082
NUP160	0.942222	8.39428
EEA1	1.4065	8.39322
WDFY3	1.40785	8.37256
SYDE2	1.50404	8.37255
FKBP10	-1.19397	8.37148
USP24	1.06241	8.37101
ATP13A3	1.12598	8.36057
RTKN2	2.11431	8.35435
ARV1	1.31578	8.35189
NUFIP2	1.16506	8.34179
KPNA4	1.37244	8.33873
LNPEP	1.86024	8.32465
FNDC3A	1.17271	8.32155
ATP2B1	1.1764	8.31571
ARFGEF1	1.16802	8.31049
ZNF146	1.4555	8.30519
NUP43	1.0182	8.2999
STAG1	1.22693	8.29933
SCYL2	1.1076	8.29594
FMR1	1.41654	8.28395
DENR	1.28108	8.27706
CERCAM	-1.78295	8.26201
FAM3C	2.33623	8.25763
ZFYVE16	1.2082	8.25728
CPSF3	1.12046	8.25495
ATXN2L	-0.867935	8.25404
CHUK	1.32208	8.25294
CCAR1	0.949613	8.2488
PPRC1	-0.891958	8.23138
PJA2	1.45092	8.22799
POLR2A	-1.00061	8.2195
FUBP1	0.871404	8.2186
TTC37	0.892614	8.21589
PTK7	-1.26144	8.20949
MSH6	0.858406	8.20132
PLOD2	1.19335	8.20114
NSRP1	1.92074	8.19411
RBM26	0.881085	8.19098
ZHX1	1.06157	8.19085
MLXIP	-1.28303	8.18891
EXOC5	1.25615	8.18532
KIAA0232	1.58343	8.18492
MYO9A	1.33175	8.17671
UBR1	1.26605	8.17657
RB1	1.28172	8.17588
RANBP6	1.32028	8.16151
CRYBG3	1.36843	8.15728
HIF1A	0.950235	8.14215
KIF23	1.02158	8.13531
AKR1A1	-1.42124	8.13521
AGPS	1.17304	8.13333
ARID4B	1.20362	8.12538
TARS2	-1.03026	8.12133
EMD	-0.932966	8.1151
SLC38A2	1.02327	8.11459
KMT2E	1.21305	8.11032
RFC1	1.12595	8.10808
CPSF1	-1.09485	8.10617
CELSR1	-1.64515	8.10338
SREK1	1.53537	8.10014
MYSM1	1.63944	8.08351
SNRPA	-1.04085	8.0777
CD81	-0.951561	8.07619
DNMT1	-0.781416	8.07501
PDLIM7	-2.08489	8.06749
NEFL	-1.13879	8.05985
MAP4K3	1.72512	8.05682
MIS18BP1	1.12627	8.05268
IPO8	0.985244	8.0512
ATF7IP	0.988314	8.04939
KDM5A	1.08226	8.04451
IQGAP1	1.38314	8.04221
PUS7L	1.64181	8.04123
ZNF654	2.26862	8.03612
ADGRL2	0.940261	8.03256
ALDOC	-2.25678	8.01272
CHORDC1	1.0488	8.01178
MTF2	1.09137	8.01029
IDE	1.07853	8.00237
KIF1C	-0.931421	7.99122
AASDHPPT	1.18904	7.96953
USF3	1.89328	7.96896
KIAA1551	1.51492	7.96483
FAM135A	1.32371	7.96438
PIK3CB	1.86561	7.95465
TUBA1C	-0.878138	7.95075
MYH9	-0.826501	7.94435
ATP5F1B	-0.776725	7.92808
USP15	1.08608	7.92694
ITSN2	1.38918	7.88913
ATM	0.950622	7.8835
ITCH	1.18354	7.88301
UQCRC1	-0.989956	7.88293
EPC2	1.38536	7.86355
ATP6V1C1	1.71798	7.85559
TRAM1	1.02313	7.83377
LTN1	0.947915	7.82399
FXR1	0.916397	7.82217
CPSF2	0.947835	7.8174
KIF1A	2.43921	7.79516
H1FX	-1.33606	7.7826
SRP72	0.97097	7.77859
MED24	-0.889547	7.764
NUF2	1.15436	7.75802
CSDE1	0.784665	7.75326
LARP4	1.13697	7.75248
MSH2	1.0252	7.75242
PRPF8	-0.715201	7.74464
PPP1CB	1.04497	7.73423
PRKD3	1.12489	7.72133
MAP4	-0.757993	7.72126
TPGS2	-1.18939	7.71948
FAR1	1.33417	7.70667
GNL2	0.863048	7.70415
CCT8	0.822182	7.68855
ALG3	-1.016	7.68853
LRCH2	1.79717	7.68402
BBS10	1.60673	7.68277
DNAJA1	0.855059	7.6756
VCAN	1.03496	7.66702
ITGA6	2.06742	7.66682
VIRMA	0.891349	7.65608
LLGL1	-1.49902	7.64788
FAM189B	-1.14534	7.6302
MRPL24	-1.20191	7.62956
ADAM15	-1.26512	7.62799
PIKFYVE	1.46136	7.61142
DDX5	0.802498	7.59979
PSMC6	0.979059	7.59913
NDFIP2	1.27375	7.59905
RSF1	1.12274	7.59473
2022-09-07	0.947779	7.58279
GBF1	-0.784235	7.58207
ZNF24	1.0738	7.58046
OGFRL1	1.6025	7.57693
ZDHHC17	1.82508	7.57065
LRP1B	2.47796	7.56202
PANK3	1.19814	7.54202
EIF4G1	-0.704492	7.54124
EIF2A	0.883608	7.53874
PPAT	1.12472	7.53583
NKTR	1.57065	7.53184
ATP11C	1.03177	7.51625
NPAT	1.10252	7.51507
PREPL	1.10454	7.5083
CEP55	1.37888	7.50286
ANK2	1.86071	7.49532
KDM5C	-0.804411	7.49376
GNAI2	-1.451	7.49173
BMPR2	1.18994	7.48934
ATF6B	-1.36704	7.48852
TUT7	1.38348	7.48644
PIAS3	-1.29607	7.48191
HSPA4	0.747826	7.47805
ARFGEF3	2.0967	7.47645
ZNF678	2.0957	7.47601
PLEKHA5	1.5407	7.46363
CENPU	1.09781	7.45517
AKAP11	1.36992	7.44941
NBEA	1.42853	7.44328
UHRF1BP1L	1.25905	7.43852
DOP1A	1.0807	7.43181
WRN	1.46326	7.4203
KPNA3	1.58538	7.41678
PRPF19	-0.839553	7.41215
BCAS2	1.31676	7.40991
ASH1L	0.92138	7.40386
SHPRH	1.16402	7.40207
PCF11	1.01133	7.39516
PIGK	1.10776	7.39433
HCFC1	-0.771444	7.3895
SEC62	1.12749	7.38733
L3MBTL2	-1.05929	7.3738
RPAP3	1.15179	7.37345
APP	-0.868238	7.37186
DCP2	1.22646	7.36657
AP3D1	-0.796644	7.3624
HSPD1	0.73315	7.35784
OAT	-0.84985	7.35422
2022-03-07	0.97313	7.351
SELENBP1	-2.18193	7.35036
YTHDC2	1.0883	7.34178
ACTB	-0.714373	7.34156
VPS26A	1.1464	7.34107
ARHGEF12	1.00682	7.31716
USP1	0.906528	7.31151
EPRS	0.765239	7.3047
BCAP29	1.91148	7.30235
SACM1L	1.18501	7.30021
DHX36	1.16917	7.29108
CBX5	1.37716	7.28465
TMEM30A	1.42425	7.28427
RAB3GAP1	0.961767	7.27424
CDC25B	-1.09643	7.27112
RPF1	1.03144	7.27033
ERP29	-1.07778	7.26073
IVD	-1.32892	7.25359
PRKCI	1.53925	7.2503
SERPINF1	-1.15832	7.24376
BUB1	0.864373	7.24076
TYRO3	-1.52877	7.24045
TNPO1	0.87544	7.23984
MPP5	1.43851	7.2323
PNPT1	1.14135	7.21747
PPIG	1.04707	7.21653
SMC6	0.890033	7.21424
DHX15	0.857066	7.2118
CHD2	1.13055	7.19715
SLC5A6	-0.914231	7.19657
TNKS2	1.19925	7.18876
SLC27A4	-1.05549	7.17383
SUZ12	0.894013	7.16713
STT3B	0.863767	7.16486
SPPL3	-1.20336	7.16474
PHGDH	-0.869438	7.1633
PRKAA2	1.71507	7.16322
PTPN11	1.16103	7.15506
MAPK6	1.31081	7.15361
MTMR6	1.64054	7.15324
ZMYND11	1.4964	7.15217
ABCA5	1.76331	7.14989
GTF3C2	-0.894074	7.14683
ITGA2	2.62553	7.14307
NHLRC2	1.25004	7.14112
PAIP2	1.44386	7.14025
ATG2A	-1.49109	7.13442
FBLN1	-1.11798	7.13221
POLE3	-1.0591	7.1287
POLR2B	0.839187	7.12741
AMFR	-0.98836	7.12142
STXBP3	1.10575	7.12003
RBM25	0.856146	7.11515
FGFR1	-1.10321	7.11442
NAA25	0.960473	7.11169
NAP1L1	0.747001	7.10571
SMYD3	-1.62989	7.10531
ACADM	1.27834	7.10523
MCM2	-0.781383	7.09684
HIVEP1	1.44769	7.0968
CENPJ	1.35579	7.09215
GCFC2	1.09488	7.08715
EP400	-0.879641	7.07507
TRIM27	-0.896523	7.07398
WWP1	1.30563	7.07282
PRKAA1	1.39491	7.05997
RABL6	-0.892998	7.05659
FAM8A1	2.28612	7.05458
MIER3	1.63624	7.04728
NEMF	1.10112	7.04518
HLTF	0.787285	7.03708
NAPA	-1.23489	7.0362
SCFD1	0.921533	7.02955
PGAP1	1.3782	7.02727
FBXO30	1.24975	7.02559
UFL1	1.47767	7.02357
SALL1	-1.10628	7.0191
UBE3A	0.899929	7.01791
PRRC2B	-0.757089	7.01403
KRIT1	1.55055	7.00369
TRAK2	1.53445	7.00133
ABCD1	-1.51381	6.99875
NOTCH2	-0.750918	6.99863
PHF20L1	1.43015	6.97672
HNRNPH1	0.859955	6.97646
PSMB4	-0.753193	6.9722
CUL2	1.02175	6.97045
TET1	1.00554	6.96722
ATG2B	1.21611	6.96273
ARFGEF2	0.918242	6.95955
TXLNG	1.44151	6.95864
UCHL5	1.03476	6.95632
LMAN1	1.03341	6.95276
ZNF33B	1.95363	6.94889
CEP152	1.30612	6.94667
PTER	2.21702	6.94524
WDR43	0.79182	6.94114
IFIT5	1.88431	6.9379
PSMD12	0.80675	6.93695
ITGB1	0.952868	6.93346
CKAP2L	1.45418	6.92705
BAZ2B	1.68915	6.91789
DVL3	-1.1146	6.91614
CDK16	-0.764141	6.91594
SEC23A	0.924512	6.91316
PI4KB	-0.769453	6.90688
TAF2	0.984718	6.9057
IPO5	0.745198	6.89998
ANKRD36	1.86381	6.89435
TTC21B	1.43042	6.89396
INTS1	-1.06282	6.88224
VAMP7	1.4164	6.87841
NR6A1	-1.56198	6.87748
CRTAP	-0.869157	6.87114
DHCR7	-0.968305	6.85981
CKAP2	0.798034	6.85802
CHERP	-1.6007	6.85779
AAMP	-0.993256	6.85739
TRAP1	-0.760173	6.85302
RAI14	0.984124	6.85023
LRP1	-1.17664	6.84236
COPS2	0.96591	6.83393
MMS19	-0.950474	6.83253
ARHGEF2	-1.08409	6.82581
EML5	1.48416	6.81648
ETF1	0.765382	6.81597
SND1	-0.723507	6.81302
KBTBD8	2.00652	6.81158
SENP6	1.01448	6.80573
NEDD4	2.10766	6.80467
GTF3C3	0.909803	6.77659
ACSL3	0.99524	6.77159
TSC2	-0.871367	6.77093
SLC38A1	0.880864	6.76707
MSANTD4	2.48956	6.76333
KIF18A	1.15472	6.75556
TMEM258	-0.910484	6.73974
AARS	-0.737546	6.73861
USP37	1.52382	6.73788
TM7SF3	-0.915041	6.73466
ANKRD26	1.01014	6.72975
ZRANB2	0.880995	6.72886
CLSTN1	-0.815755	6.72777
CELSR2	-1.09762	6.72746
MIER1	1.15484	6.71473
ACSL4	1.2043	6.71047
FAM169A	1.59797	6.7093
WDHD1	0.974738	6.70796
PSME4	0.734521	6.7039
WAC	0.803818	6.70005
UBR4	-0.649065	6.69605
MYBL2	-0.83121	6.69583
NOTCH3	-1.72288	6.68709
ACTR1B	-1.49372	6.67606
THAP5	1.734	6.67579
DDX46	0.846938	6.67358
ACLY	-0.665044	6.67326
EHBP1	1.21893	6.66506
KCNT2	2.89411	6.65993
TRIM28	-0.674447	6.65444
PNISR	1.32476	6.65054
KAT6B	1.12196	6.64894
SCAPER	1.55265	6.64733
ATP13A1	-1.07515	6.64386
RPS6KC1	1.32562	6.64162
ZFX	1.2777	6.64079
PPP2R1A	-0.780609	6.63933
MYEF2	2.08782	6.63697
KAT6A	1.07126	6.63597
PDZD8	0.976027	6.63547
ZGRF1	1.18116	6.63435
YTHDC1	1.01906	6.621
ACBD5	2.00478	6.61767
NDRG1	-0.999714	6.60933
LGR4	1.25222	6.60762
CTNNAL1	0.882169	6.60293
MTIF2	0.977988	6.59697
MAP9	1.43198	6.59481
PSIP1	0.993236	6.58681
HIST1H3H	-0.781475	6.58497
ZFP62	1.69135	6.57821
PRRC2C	0.932469	6.57359
EIF5	0.916405	6.57354
CEP78	1.05036	6.57225
USP33	0.861683	6.55673
PLOD1	-1.01491	6.55653
OXR1	1.20056	6.55065
HDHD5	-1.19591	6.55013
CALM3	1.13994	6.54508
DUSP9	-1.76666	6.54382
UBA1	-0.644589	6.54236
HIST1H2BK	-0.952717	6.5418
U2AF2	-0.78335	6.54145
INTS13	0.807842	6.54063
FGFR4	-1.90175	6.53508
BCR	-0.894886	6.53443
FAM98B	1.0068	6.51478
NUP133	0.686281	6.50439
MED25	-1.38444	6.49783
WWC2	1.30049	6.49387
ESYT1	-0.748247	6.48536
DSC3	1.12445	6.48229
C15orf39	-1.10296	6.479
ECH1	-1.36139	6.47507
ANO5	1.30601	6.45988
METAP2	0.754917	6.45791
GCAT	-1.94914	6.45499
SLF1	1.18065	6.44808
LAPTM4A	-0.780868	6.44646
HIST1H1E	-0.744357	6.44633
DOCK11	0.886787	6.44512
ERO1B	2.10811	6.43921
ZBTB33	0.917899	6.43565
EIF2D	-0.892112	6.43542
OSBPL9	1.05932	6.43459
GEN1	1.54978	6.43069
PTPN13	0.8712	6.4297
TRMT5	1.22514	6.42968
TFAM	0.989702	6.42025
VANGL1	-1.41237	6.41292
NUS1	0.966514	6.40741
DENND5A	-0.720957	6.40581
AP4E1	1.59707	6.39982
KLHL23	0.928794	6.39056
GABPA	1.24033	6.38995
TAX1BP1	0.817518	6.38572
NUMA1	-0.737396	6.38391
SMPD4	-0.773675	6.38293
SC5D	1.16205	6.38156
RPGRIP1L	1.42783	6.38149
SLC12A9	-1.52029	6.38148
ORC2	0.963438	6.37677
DHX9	0.675979	6.37307
INO80D	2.17362	6.3727
SRPK1	0.734739	6.37079
ZBED5	0.979833	6.3633
MTRF1L	1.33073	6.35905
WDR48	0.926361	6.35893
RPS6KB1	1.45155	6.35412
HERC1	1.1038	6.35185
TTLL7	1.9181	6.3457
RABGGTB	0.842283	6.3375
HECTD2	2.01309	6.33684
KMT2D	-0.82079	6.33637
CLOCK	1.64169	6.3269
EIF2S1	0.86191	6.32656
WDR62	-1.11383	6.32384
CSNK2B	-1.36929	6.31833
PGAM5	-1.02782	6.31503
MTMR2	1.01773	6.31487
IKZF5	1.94136	6.30797
RNF6	1.43943	6.30657
ADAM9	1.15143	6.3056
PPIL4	0.923612	6.29709
KIF2A	0.887206	6.29199
SERF2	-0.889055	6.29124
EEF2	-0.643502	6.28828
HDAC2	0.690394	6.28263
MAP1B	0.979195	6.28096
TCTN3	-0.935206	6.27876
TMF1	1.22576	6.26487
ZNF33A	1.65376	6.26479
PIK3C2B	-1.13216	6.26258
YES1	1.38851	6.26025
COQ8A	-1.04995	6.255
EIF3A	0.664373	6.25225
ACTR2	0.868678	6.25128
DHX29	0.808209	6.25094
MBTPS2	1.21082	6.24631
GSS	-1.06796	6.24026
SEC24C	-0.733121	6.23903
PITRM1	-0.722073	6.23254
AFTPH	1.20414	6.2291
ERCC4	1.20597	6.22175
PIGA	1.71294	6.2167
EXOC6	1.10515	6.21015
SLC30A9	0.848524	6.20991
ANLN	0.833765	6.20686
NUCB2	1.09146	6.2048
PHKG2	-1.25149	6.20477
NBN	0.946871	6.1975
HSPA13	1.36787	6.19425
AP5M1	1.1247	6.19148
USP53	1.11606	6.19071
AP3B1	0.903591	6.18843
APEX2	-1.06687	6.18685
POLA1	0.778964	6.18419
USP5	-0.810883	6.18202
AQR	0.8423	6.17909
SNX13	1.01022	6.17821
ZBTB38	1.5723	6.1751
ARID4A	1.37861	6.17281
HIST2H2BE	-0.744315	6.17211
MCTS1	0.830731	6.16487
HAT1	0.817445	6.16263
POMK	1.59437	6.16225
SLC44A2	-1.13475	6.15981
ATP6V1A	0.867008	6.15641
SMARCA1	1.10664	6.15521
PIEZO1	-1.15216	6.15399
CDK6	1.96319	6.14742
APRT	-1.6383	6.13767
CD109	2.55352	6.13745
ZMPSTE24	0.922523	6.13596
YARS	-0.68876	6.13539
2022-09-11	1.17335	6.13411
ANGEL1	-0.985151	6.13224
ANKRD13A	1.11508	6.13115
B4GALNT1	-3.00125	6.12493
MET	1.06379	6.12406
ATAD3B	-1.27629	6.11466
MCOLN3	2.31333	6.1143
CIC	-1.51448	6.11321
CYCS	0.788156	6.11103
FANCM	1.01932	6.10662
TTN	0.95904	6.10632
MRI1	-1.1935	6.10602
AASS	1.47024	6.10379
GOPC	1.24905	6.10309
RPAP1	-1.04133	6.09848
DIS3	0.674274	6.09253
COLGALT1	-0.949418	6.08866
MRPS18B	-0.89868	6.08421
PPID	0.995635	6.08234
YME1L1	0.72716	6.08161
ECI1	-1.12528	6.07883
SREBF2	-0.778927	6.0784
MOV10	-0.825819	6.06701
RPTOR	-0.911745	6.06481
HIST2H2AC	-0.8063	6.06277
TRIB1	-1.2465	6.06246
HDAC3	-0.863888	6.06228
KIAA0100	-0.688047	6.06158
SH3GL1	-1.30274	6.06032
MANEA	1.57954	6.06032
TOP1	0.804813	6.05977
NID1	-0.757641	6.05881
MYO5A	1.2624	6.05838
SMARCC2	-0.736015	6.05086
SASS6	1.02771	6.05051
DHX57	0.8783	6.04659
TXNRD1	0.825181	6.04307
NSD1	0.724846	6.04286
HIST1H4E	-0.700477	6.03625
ATN1	-0.913818	6.03515
ZNF687	-0.988294	6.0343
MDH2	-0.691522	6.02813
ATP6V0D1	-0.70949	6.0266
TKT	-0.726343	6.02403
MRPS10	1.2683	6.02359
HIST1H1C	-0.660445	6.02226
RNF7	-1.48375	6.01061
DZIP3	1.06195	6.00677
DDX52	0.835817	6.00504
RALGPS2	1.68151	6.00393
TNRC6A	0.972828	6.00288
HSPA14	0.888381	6.00011
APEH	-0.949913	5.99489
SPAG9	0.891048	5.99472
NAMPT	0.859923	5.99108
VPS13B	1.35927	5.9893
CTSA	-1.01383	5.98395
PHTF2	1.1746	5.98042
SUGP1	-1.28587	5.97916
DIAPH3	0.936369	5.97903
SMARCD1	-0.868802	5.97712
DYNC1I2	0.855662	5.97252
STRBP	1.00897	5.97035
RARS	0.636819	5.97004
THAP12	0.923372	5.96939
CNOT1	0.662558	5.95452
INTS8	0.816508	5.94903
PHF14	0.874449	5.94231
MKLN1	0.926472	5.93707
PSMD1	0.76173	5.9343
HIST1H2BJ	-0.6542	5.93172
ATP7A	1.49757	5.93049
TARS	0.618154	5.93038
DSC2	1.21549	5.9246
BABAM2	-0.948499	5.91752
RAD21	0.744444	5.91703
PRDX4	-0.661651	5.91597
GYS1	-0.875456	5.91421
ANXA11	-0.869832	5.91256
ACTN4	-0.698779	5.90955
DLD	0.79883	5.90533
ELP6	-1.05287	5.90499
AKAP12	0.883382	5.9042
PPP5C	-0.744448	5.9004
ANP32E	0.958342	5.89661
MORC3	1.07686	5.88673
CUL5	0.907165	5.87477
P3H1	-0.89255	5.87438
CIZ1	-0.755866	5.86825
TTLL4	-0.75389	5.86692
EXPH5	1.64531	5.86337
FN1	-1.0582	5.86256
NUP58	1.00607	5.86094
LGMN	-1.1485	5.85535
FLNA	-0.799163	5.85374
R3HCC1L	1.72103	5.85051
NOC2L	-0.828524	5.83565
CD151	-1.08989	5.82074
HNRNPH2	1.11295	5.81946
WDR47	1.52545	5.81772
SH3PXD2B	-1.11345	5.8008
ANKRD36C	1.34465	5.80066
GEMIN4	-0.699374	5.80032
BMS1	0.699749	5.79791
HERC5	1.01396	5.79731
FZD6	1.50175	5.7955
TUBB	-0.631857	5.79296
TBRG4	-0.935925	5.78991
CCPG1	1.2086	5.77713
PPP4R3A	0.852487	5.77586
CSE1L	0.563658	5.77472
PCLO	1.4334	5.77039
NDUFB11	-0.91768	5.76695
NBEAL1	1.08032	5.76546
MCCC2	-0.750129	5.76438
ZBTB21	1.18337	5.76378
DENND4A	0.880605	5.75484
LOXL2	-2.95433	5.75303
RPAP2	1.00914	5.74749
CTDSPL2	1.12106	5.74623
HEY1	-0.983607	5.74266
NUP107	0.812461	5.74208
SIPA1L3	-1.35348	5.73964
GIT1	-1.2164	5.73638
HSP90B1	0.659186	5.73631
GNAS	-0.582382	5.73526
PPP2R1B	0.959388	5.73486
ACADL	2.75466	5.73363
VPS8	1.05714	5.72896
IL6ST	1.08423	5.72721
RPN1	-0.736413	5.72531
TUT4	0.933625	5.72473
SUPT16H	0.71905	5.72397
PIK3CA	1.45239	5.71826
CHML	1.03958	5.71709
CCDC47	0.884117	5.71626
GAS2L3	2.10114	5.71312
HSDL2	1.10346	5.71226
USP32	0.95095	5.70862
YDJC	-2.03208	5.70729
TSNAX	1.81815	5.70211
EXO1	0.761877	5.70207
NAA38	-0.981472	5.70182
HPS3	1.11498	5.69652
TYW3	1.25562	5.69476
HEXA	-0.888684	5.68958
HIST1H2BD	-0.71277	5.68794
QRICH1	-0.680118	5.68285
EPHA7	1.0987	5.67939
UCP2	-1.11192	5.67658
ZNF721	1.70695	5.67224
PPFIA3	-2.40734	5.67092
CWF19L2	1.0674	5.66996
RPS6KA6	1.76464	5.66364
DEAF1	-0.95075	5.65816
TDRD7	1.1165	5.65628
ESF1	0.905052	5.65625
FGD1	-1.26848	5.65625
CTC1	-1.4526	5.65558
PPIP5K1	-0.994299	5.65371
ZBTB41	1.15897	5.65298
OSTM1	1.72607	5.65158
DYRK3	-1.01548	5.65121
FOXK1	-1.34766	5.64561
TCAF1	0.846524	5.64233
SNX17	-0.764766	5.64081
COBLL1	1.5106	5.63746
SPRYD3	-1.85414	5.634
ID3	-1.54426	5.63217
HPS5	1.0024	5.63067
PCCB	-0.783133	5.6272
PXMP2	-1.36468	5.62243
GUF1	0.926446	5.62224
EIF3G	-0.735671	5.61901
LONP1	-0.874246	5.61279
FAT4	1.13895	5.61277
CST3	-1.33643	5.61245
CCNT2	1.09521	5.61109
IPO11	0.731033	5.6103
WDR34	-1.07511	5.60754
TAF1D	0.797673	5.60548
PHB2	-0.694331	5.6048
AP1G1	0.714171	5.60364
TJP1	0.732204	5.60333
GNL3L	-0.776187	5.60039
YIF1B	-1.28499	5.59877
BAG6	-0.614353	5.59243
NCOA3	1.06939	5.59207
QKI	0.967795	5.58807
CSPP1	1.05681	5.58466
ZNF761	3.83475	5.57998
IBTK	0.886301	5.57856
KDELR1	-0.669237	5.57738
LEO1	1.21899	5.57544
PAXBP1	0.98512	5.57372
TUBA1A	-0.937433	5.57372
FAF1	-0.668376	5.56881
C5orf22	1.0544	5.56817
SPCS1	0.940263	5.56341
DARS2	-0.617431	5.56328
OAZ1	-0.709566	5.55544
THUMPD3	1.15379	5.5527
AHI1	1.285	5.54907
ICE1	0.913438	5.54735
ZNF711	1.0734	5.54077
ZNF281	0.943642	5.53399
CCT6A	0.607905	5.53198
FAM133B	1.11228	5.52979
CACNA2D1	1.44621	5.52939
EPS15	0.874053	5.529
HIST1H2AG	-0.729836	5.52572
CMTR1	-0.655756	5.52473
ANXA3	7.74439	5.52142
NEFM	-0.918221	5.52088
RBMS1	1.47568	5.51889
MPDZ	1.32142	5.51841
HIST1H2AH	-0.781708	5.51419
ATAD2B	1.22961	5.50594
P3H4	-1.43828	5.5028
FNIP1	1.19935	5.50034
TMX1	0.874736	5.49976
PSMC4	-0.796247	5.49824
PLD2	-1.60591	5.49731
SLC39A14	-1.07956	5.49638
S100A13	-1.04299	5.49425
ZNF614	1.80147	5.49278
MDC1	-0.693154	5.49064
DNAJC6	1.76372	5.49048
MPHOSPH9	0.825312	5.49006
STRN4	-0.978873	5.4879
SLU7	1.12925	5.48242
COPZ1	-0.755746	5.48226
TGDS	1.21088	5.47879
PAFAH1B1	0.798402	5.47644
UGP2	0.975903	5.47355
NCOA7	1.58168	5.46911
ALCAM	1.31674	5.46775
HDAC6	-0.964275	5.46315
FBXO28	1.08077	5.45341
RNF145	0.823101	5.45268
ZEB2	1.41168	5.45066
IDH3G	-0.769794	5.45036
CUL4B	0.665906	5.44876
NME3	-4.74945	5.44851
YY1AP1	-0.822917	5.4438
VPS18	-1.36958	5.44307
BBS2	-1.08889	5.43692
ERGIC2	0.944386	5.43673
NAA10	-0.640827	5.43198
USP8	0.949063	5.43027
METTL14	1.47158	5.42406
HSD17B10	-0.820553	5.42297
KDM7A	1.21095	5.42282
ZYX	-1.01765	5.42116
RETSAT	-1.19663	5.41969
CHM	1.44465	5.41949
THUMPD1	1.59415	5.41617
NEDD1	1.14622	5.41404
SETD1A	-0.731151	5.41367
GRINA	-0.801893	5.40455
TECR	-0.692947	5.40367
SPART	0.875148	5.40281
CAND2	-1.46682	5.40156
PPWD1	0.900426	5.40129
DHX8	-0.711214	5.39793
SLC27A2	1.6381	5.39743
SLC6A8	-0.698697	5.3969
LYAR	0.844732	5.39624
AGTPBP1	0.731026	5.39611
TXNDC16	1.35558	5.38861
PTPN23	-1.18396	5.38781
EPB41L2	0.800272	5.38762
LRRC8C	1.12762	5.38374
MIGA1	1.11022	5.38286
FRS2	2.04071	5.38003
ME2	0.760646	5.37907
KIF16B	1.49818	5.37798
KIAA2026	1.12536	5.37539
PTGES2	-1.09836	5.37347
HNRNPA2B1	0.627977	5.37319
NUP54	0.801922	5.37173
TIGD1	1.02075	5.37068
HIPK3	0.788593	5.3624
PDCD10	1.1342	5.36104
UTP15	1.16585	5.35444
UBAP2L	-0.612062	5.34815
RER1	-0.928497	5.34634
MSL1	-0.951978	5.33887
ATG4D	2.79054	5.3388
CNTRL	1.37905	5.32771
CCDC14	1.01505	5.32532
PEF1	-0.980495	5.32438
ASNSD1	0.699735	5.32371
UBXN4	0.969547	5.32284
RABEP1	0.726618	5.32129
FANCI	0.652153	5.32068
SNAPC3	1.10608	5.32018
SLC12A2	0.85916	5.3201
DPP8	1.00549	5.3185
KDM6B	-1.58431	5.31652
SNRNP200	-0.546962	5.31504
PELP1	-0.719128	5.31443
PTPRK	0.906087	5.30916
IDI1	0.889781	5.30895
FBXL4	1.38804	5.3085
DCAF13	0.778987	5.30193
TNKS1BP1	-1.35207	5.30075
DNM2	-0.685503	5.29888
MPHOSPH10	0.821464	5.29854
HNRNPL	-0.569433	5.29695
CBX3	0.728444	5.29338
ASNA1	-0.964652	5.29152
VAT1	-0.939985	5.28753
CLASP2	0.710118	5.2859
URB1	-0.657819	5.28299
BRIP1	0.881998	5.2817
RPL28	-0.631693	5.28108
CDK4	-0.631809	5.28106
FAM102B	2.16502	5.27956
NFE2L2	0.964841	5.27882
TACC1	1.6872	5.27306
ERO1A	0.8624	5.26727
MRPL38	-0.929068	5.26188
VDAC1	-0.56635	5.25944
DDX50	0.736051	5.25714
PLCD3	-1.65553	5.25482
HERPUD1	-0.998059	5.2541
POLR2I	-1.01786	5.24927
LRRK2	2.53816	5.24913
GALNT2	-0.730284	5.24908
SYAP1	-0.606852	5.24805
PON2	1.2441	5.24699
RANGAP1	-0.702873	5.24653
HSD17B12	0.937473	5.24416
NFS1	-1.19968	5.2433
RNMT	1.45743	5.24213
AK9	3.84066	5.24106
YWHAZ	0.639899	5.23988
GTF2A1	1.29337	5.23529
GXYLT1	1.49696	5.23412
CLINT1	0.812476	5.23403
NRAS	1.19169	5.23215
NYNRIN	-1.51756	5.23024
TSPAN6	0.697501	5.22966
UACA	0.926906	5.22239
EIF2AK2	1.37553	5.22147
CFL1	-0.659165	5.21367
TRHDE	2.3399	5.21338
MKNK2	-1.1483	5.2122
SLC4A2	-0.842359	5.20908
PALD1	-1.80939	5.20766
ABCA7	-1.87955	5.20557
SESN3	1.02075	5.20544
MAST2	-0.791433	5.20278
SUCLA2	1.2813	5.20265
ACER3	1.95705	5.20162
PPP3CA	1.10498	5.19852
CYR61	1.74811	5.19832
EFTUD2	-0.572077	5.19393
PRDX6	-0.560676	5.19152
NCAPD2	-0.604046	5.18411
PATJ	1.51386	5.18407
WIPI2	-0.874537	5.18401
NAXE	-0.72467	5.18249
TOMM20	0.706406	5.18189
EYA4	0.994523	5.17596
SERPINH1	-1.19902	5.17462
PTOV1	-0.775608	5.17372
ORC4	0.808693	5.16978
ACTG1	-0.549876	5.169
DENND4B	-0.846044	5.16713
TOMM34	-0.952991	5.16375
CUTA	-0.928431	5.16019
TXN	-0.597924	5.15865
SLC25A1	-0.836451	5.15766
RAP1B	1.11028	5.15596
ATG13	-0.789443	5.15595
IMPA1	1.68624	5.15399
BMP2K	0.935019	5.15331
RNF5	-1.1383	5.14996
SYK	1.35938	5.14493
EDC4	-0.690233	5.14368
PDIA4	-0.654051	5.14262
ZNF180	1.62977	5.1407
SCN9A	2.14126	5.1391
LNPK	1.13009	5.13714
CAPN7	0.86626	5.13553
CCNC	0.855454	5.13449
RALA	1.1681	5.1343
NIPSNAP1	-0.953241	5.13099
C11orf58	0.70847	5.12506
CDR1	0.758921	5.12379
SLC50A1	-1.09775	5.12352
CTDNEP1	-0.893887	5.12322
PLXNB2	-0.986842	5.12286
TMEM132A	-1.67083	5.12042
MRPL37	-0.588813	5.11944
DBF4	0.779017	5.11909
SLMAP	0.953933	5.11665
TSC22D2	1.30335	5.11583
TRMT13	1.34923	5.11437
NUP85	-0.676735	5.10966
CHSY1	1.08209	5.1072
RFC3	0.781391	5.10415
ASNS	-0.756024	5.10284
AZI2	1.36814	5.10073
ZNF227	1.52851	5.09674
GPBP1	0.898016	5.09451
SUV39H2	1.07901	5.09185
PROSER1	-0.716119	5.08855
TRIM11	-1.63682	5.08808
BRD4	-0.66259	5.088
ABCE1	0.607871	5.08428
SLC39A6	0.672098	5.08264
DESI1	-0.892416	5.07771
MAP3K2	1.14564	5.07767
CKB	-0.598483	5.07714
DCLRE1A	1.00447	5.07144
CHD3	-0.596504	5.06994
MGRN1	-1.08358	5.06898
ARNTL2	1.56409	5.06338
STRIP1	-0.86723	5.06303
UPF2	0.950345	5.05677
TRAPPC3	-0.934784	5.05577
COL4A5	-0.988009	5.0487
HAS2	-2.69489	5.04868
PCNP	0.953931	5.04665
NDUFB2	-0.724658	5.04469
FBXO7	-0.676405	5.04317
GNAI3	0.855015	5.0401
TBL2	-1.23993	5.037
CCNT1	1.03799	5.03656
PPP1CA	-0.640204	5.03643
ABHD14B	-1.7499	5.03633
ABCB1	1.05778	5.02936
PLIN3	-2.18815	5.02843
SCD5	-1.46044	5.0273
VHL	-0.906905	5.02491
MAP1S	-1.74251	5.02088
BNIP2	1.15939	5.02047
ADAM10	1.17242	5.01808
SDAD1	0.869353	5.01542
METTL13	-0.729589	5.01357
ARL5B	1.69063	5.0135
ATP7B	-0.866325	5.00908
HMGXB3	-0.672565	5.00866
DRG2	-1.08276	5.00855
TRAF7	-0.909633	5.00539
CCT5	0.505871	5.00475
ZNF268	1.59979	4.99949
SCML2	1.19163	4.99882
KMT5A	-0.834908	4.99678
EHMT2	-0.769191	4.99467
CD2AP	0.96686	4.99044
LIFR	1.05779	4.98771
KLHL9	0.799015	4.98765
PPM1J	-3.22341	4.98765
SBF1	-0.686205	4.98598
NXPH4	-2.09829	4.98586
MRPL2	-0.768546	4.98584
SPTBN4	-7.03676	4.98396
SGTB	2.07113	4.98319
DOT1L	-0.901819	4.98019
INF2	-2.10691	4.97947
CALR	-0.63057	4.97942
AKT2	-0.973075	4.97849
ALYREF	-0.66084	4.97818
TUFM	-0.572413	4.97753
ZNF84	2.21457	4.97151
VWDE	1.82731	4.97143
SHMT2	-0.693711	4.96648
GGCX	-0.742546	4.96472
LYSMD3	1.51179	4.96353
NRDC	0.636096	4.96305
NOCT	-1.078	4.96114
SRD5A3	-0.957884	4.95797
NLRX1	-1.40172	4.95498
FAT1	0.660498	4.95388
ABCC1	-0.678919	4.95037
PMPCA	-0.67828	4.94883
NBEAL2	-1.1215	4.94657
FANCA	-0.640645	4.94566
SP3	0.787161	4.94458
INTS3	-0.582137	4.94386
BTBD2	-0.975094	4.94273
FAM91A1	0.94397	4.93984
MAD2L1	0.759172	4.93889
GRK2	-0.86052	4.93601
AGRN	-2.10471	4.93053
UTP3	0.95943	4.92291
EPHX1	-0.77766	4.92179
PABPC4L	1.84809	4.92145
DTX3L	1.95005	4.91838
TRMT6	1.30396	4.91
ARAP1	-0.90959	4.90908
CLN6	-0.784083	4.90876
ZBED9	1.4542	4.90642
UCHL3	0.716362	4.90543
B4GALT2	-1.07642	4.90444
CEP135	1.05579	4.90382
ZBTB11	0.822597	4.90208
TRIM33	0.805852	4.90117
SLC39A10	0.844932	4.89933
PUM3	0.764164	4.89901
SRBD1	0.895517	4.89875
BTAF1	0.746104	4.89749
HLA-C	-1.08248	4.89481
DNAJC2	0.803161	4.89446
CD320	-1.27745	4.89196
ZMYM3	-0.649569	4.88833
MCM6	0.602898	4.88774
AP2M1	-0.581127	4.88499
SELENOI	0.813541	4.8823
TAF1	1.15413	4.88189
TBC1D23	0.917283	4.88023
ELF4	-0.997618	4.87982
ZNF148	0.916352	4.87374
DNM1	-1.0844	4.87303
DCDC2	7.48323	4.86737
PSMB5	-0.637582	4.86421
SF3B4	-0.628806	4.86251
SCD	-0.564021	4.8614
HIST1H4C	-0.566913	4.85812
VRK1	0.737972	4.85785
SF3A1	-0.565416	4.85503
PCDH7	0.728517	4.85494
PBK	0.966827	4.8526
AIMP2	-0.770506	4.85208
GNL3	0.648551	4.85179
ZNF100	1.554	4.84767
ZNF546	3.11463	4.84451
FAM214A	1.37655	4.84305
RBM42	-0.864541	4.83909
SSB	0.634722	4.83831
AKR7A2	-1.03374	4.83612
WDR75	0.645677	4.8359
CLPB	-0.746586	4.83403
RRN3	0.742545	4.83158
UHMK1	1.15484	4.83015
DDX18	0.657392	4.82919
MDM2	0.689225	4.82825
CHCHD10	-0.928636	4.82801
XIAP	1.08645	4.823
IDH2	-0.904008	4.8215
RASA2	1.32795	4.82115
TM9SF3	0.641416	4.82062
HIST1H3B	-0.595691	4.82009
PLOD3	-1.27159	4.81829
SHCBP1	1.04455	4.81576
QARS	-0.652249	4.81532
LSM7	-1.52885	4.80568
USP48	0.771187	4.80474
PRELID3B	0.875937	4.80313
RNF167	-0.72137	4.80094
RRP7A	-0.744772	4.8007
PTPN12	0.963788	4.79993
KIF3A	1.0121	4.79906
CIT	-0.691611	4.79649
ITPA	-1.35494	4.79334
SF1	-0.563479	4.79302
MCAT	-0.909465	4.79283
ARMC6	-1.06381	4.78954
ARMT1	0.823195	4.78707
EFL1	0.918572	4.78698
VBP1	0.677369	4.78472
CDC7	0.74209	4.78311
POLK	1.35707	4.78146
MYO5C	1.9242	4.77931
SRFBP1	1.23971	4.77848
NARS	0.604008	4.77633
ITGA5	-1.02248	4.77583
CAPZA2	0.71903	4.77546
SLC25A24	1.04327	4.77417
DMTF1	0.896189	4.77376
MARCKSL1	-1.25801	4.7729
DDB1	-0.516097	4.76956
PLCG2	-1.17068	4.76918
KDM6A	0.738417	4.7662
ABRACL	1.05961	4.76483
PGM2	0.758428	4.76117
UGGT2	0.944685	4.76109
SFSWAP	-0.698194	4.75965
MICALL1	-0.894897	4.75892
KIF15	0.88196	4.75833
HTT	-0.505874	4.75816
PLEKHG4	-1.79967	4.75451
ZSWIM1	-1.16264	4.75283
RFX7	1.03888	4.74989
USP16	0.727484	4.74986
C18orf54	2.14507	4.74736
PEBP1	-0.731031	4.74001
CCDC28B	-3.48775	4.73896
SNX6	0.70276	4.73659
ENO1	-0.557073	4.7362
CUL9	-1.37932	4.73614
ARF4	-0.613426	4.73442
HIST2H2BF	-0.683543	4.73252
KEAP1	-0.861003	4.73247
MTM1	1.63632	4.72841
CAPZB	-0.626096	4.72719
PNPLA2	-1.22128	4.72572
UTP23	1.86851	4.72486
NDUFAF3	-0.768169	4.7232
RNF187	-1.30078	4.7229
EEF2KMT	-1.24451	4.71969
SHLD2	0.766298	4.71807
KIAA1586	0.783025	4.71555
GSPT2	1.28258	4.71334
DDX10	0.754049	4.71188
PAN2	-0.85683	4.71066
MINDY2	2.45491	4.70965
KNTC1	0.686753	4.70806
SYNCRIP	0.589031	4.70634
OFD1	0.824849	4.70549
RPL18A	-0.549846	4.70371
SUMF2	-0.980297	4.70306
FERMT2	0.803223	4.70141
COG6	1.37309	4.69871
TXNIP	-1.27568	4.69862
MAP3K7	0.929865	4.69694
ETFA	0.584372	4.69624
MEN1	-0.938139	4.69562
TBC1D25	-1.26176	4.68367
RIOK1	0.791138	4.68281
MAN1A2	0.653834	4.68117
NEPRO	0.924255	4.67988
ZBTB22	-1.97821	4.67931
DNPH1	-0.941478	4.67378
DDX6	0.772891	4.66822
DHX30	-0.614217	4.6671
TAF9	0.770454	4.66398
ERCC6	1.35045	4.66353
THOC1	0.930105	4.66338
VPS13D	0.820272	4.66337
PUF60	-0.601175	4.66118
POM121	-1.03146	4.66035
CABLES1	-0.858995	4.65568
PER1	-1.14089	4.65409
ANXA6	-0.585942	4.65308
OTUB1	-0.680524	4.65139
RECQL	0.898997	4.6513
LRIF1	1.32068	4.64368
FAM49B	0.918834	4.64212
RPF2	0.666689	4.64071
LIN9	0.856266	4.63544
FLII	-0.606367	4.63445
TMEM33	0.692877	4.63251
CCDC91	1.12043	4.63205
CS	-0.522363	4.63167
EDRF1	0.756881	4.63052
SECISBP2L	1.31828	4.62566
YWHAH	-0.824953	4.62527
NRIP1	0.990092	4.62397
CHD6	0.856067	4.62281
RPLP1	-0.533936	4.62248
TSC22D3	-1.47245	4.62203
STAM2	1.46542	4.62108
SALL2	-0.810791	4.62059
CAST	0.716264	4.61834
ECHDC1	0.888116	4.61677
CENPC	1.02888	4.61401
TBK1	0.923444	4.61378
FYN	-0.636757	4.61365
SURF4	-0.686956	4.61119
RRP15	1.02157	4.60914
TIMP3	-1.39904	4.60866
SLC25A23	-0.971211	4.60381
OAS3	7.33482	4.60205
GPATCH2	1.30181	4.60012
RPS6KA3	0.837615	4.59621
MBTPS1	-0.567193	4.59473
TIPARP	0.930883	4.59252
CCDC186	1.41041	4.58742
GRAMD1C	7.18888	4.58703
RECK	1.99659	4.5836
CENPK	1.12209	4.5832
DDIAS	0.945009	4.58037
IFNAR1	0.817861	4.58006
NAE1	0.618721	4.57941
C2CD5	0.820895	4.57927
CCDC15	1.60452	4.57914
DAGLB	-0.986996	4.57772
LYRM7	2.27352	4.57635
G6PD	-0.743606	4.57553
SOS2	1.00623	4.56985
PARP4	0.684947	4.56923
APPL1	0.771288	4.56901
PRELID1	-0.573918	4.56791
VPS51	-0.896871	4.56779
2022-09-09	-0.845047	4.56705
TRAF4	-0.971642	4.56216
INTS2	0.892923	4.55995
ALKBH5	-0.838616	4.55985
TTI1	-0.710722	4.55877
BAX	-0.734977	4.55856
FBN1	1.19424	4.55498
NDC1	0.588564	4.5509
PCNX4	0.761261	4.55035
BSG	-0.753455	4.55012
OTUD5	-0.923017	4.54926
NID2	-1.14564	4.54867
TGS1	0.77037	4.54812
STK38L	1.17264	4.54705
PCNX3	-0.731313	4.54476
C6orf106	-0.778048	4.53884
EIF4EBP1	-1.2064	4.53875
TMEM145	-2.5503	4.53859
MRPS2	-0.754525	4.53679
AKT1	-1.06087	4.53638
EEFSEC	-0.948698	4.53434
ATG9A	-0.673665	4.53397
STK3	1.33185	4.53185
PLA2G4A	1.03514	4.53184
ANKRD12	0.928833	4.52622
CASK	0.88606	4.52295
OCLN	0.915638	4.52268
TCAIM	1.25843	4.51985
FGFRL1	-2.13976	4.51872
SHMT1	-0.964259	4.51803
PYROXD1	1.39759	4.51712
BTBD3	0.955456	4.5087
UBA2	0.590465	4.50104
FER	1.09458	4.4907
NDUFA3	-0.939056	4.49067
RAPGEF2	0.990743	4.49027
UBA3	0.889092	4.48854
TIMM21	1.37228	4.48532
MZT1	1.01174	4.48343
CEP164	-0.954089	4.48262
DNMT3B	-1.07928	4.48101
TLCD1	-1.15511	4.47969
NAGLU	-1.30494	4.47596
MED20	-1.64318	4.47402
LRRC58	1.39469	4.47271
NACA	0.493254	4.47271
RAC3	-1.15682	4.46929
PLAT	-1.14156	4.46834
BYSL	-0.762809	4.46815
DNTTIP2	0.669916	4.46672
RAB11FIP2	1.31906	4.4637
ZNF724	1.15402	4.46269
N4BP2L2	0.850039	4.46194
PUM2	0.612455	4.46077
NPM3	-0.834093	4.46015
BCAP31	-0.606128	4.45519
NFKB2	-1.2995	4.4517
ZFYVE9	0.77741	4.45014
ENOSF1	-1.0721	4.44433
DHX38	-0.659744	4.44319
LMBRD2	1.52014	4.44074
PYGO2	-1.51322	4.4398
TUBGCP2	-0.637294	4.43859
LSM2	-0.931295	4.4355
GMFB	1.24104	4.43528
ZNF267	1.23049	4.43468
ADCY3	-0.764229	4.43443
HIST1H1D	0.615134	4.43393
ZBTB47	-1.60789	4.4298
DHRS13	-1.57338	4.42932
PODXL2	-0.969625	4.4292
TMEM147	-0.650901	4.42602
ZBTB10	0.912921	4.42418
ATP6AP1	-0.658444	4.42338
PAFAH1B2	0.764123	4.42175
ARL2BP	1.01807	4.42104
GAPDH	-0.526227	4.4189
RBM12B	0.721672	4.41791
SF3B2	-0.548851	4.417
KLHDC3	-0.63711	4.41357
DDX1	0.578985	4.41049
CHTF8	-1.32464	4.40865
POLDIP2	-0.647653	4.40862
NR1D2	0.862923	4.40631
KMT2C	0.642071	4.40526
ADRA2C	-2.45737	4.40351
LPCAT4	-1.43539	4.40318
RBM10	-0.658706	4.3986
RTTN	0.821903	4.39849
FTH1	-0.518336	4.39624
NUP214	-0.531442	4.39488
USPL1	0.997501	4.3946
CUL3	0.722515	4.39444
SREBF1	-1.39032	4.39368
XBP1	-0.815356	4.39327
BTBD6	-0.969743	4.39208
CDC5L	0.593658	4.39112
TMEM18	-0.945526	4.39101
CDC42BPB	-0.608504	4.38969
GANAB	-0.533045	4.3891
NAA50	0.765679	4.38818
KIF22	-0.619587	4.3849
LONRF2	1.9752	4.38155
HDAC5	-1.23968	4.37931
SON	0.534856	4.37862
PPP1R9A	2.46604	4.37817
ETNK1	0.886432	4.37711
GPRASP2	0.838384	4.37557
DPP3	-0.87065	4.3742
CENPB	-0.972348	4.37288
ANGEL2	0.908185	4.3709
SEC24A	0.933548	4.36969
TIMELESS	-0.505962	4.36856
FOXF2	-1.3514	4.36824
SCARB1	-0.81849	4.36635
MRPL14	-0.757004	4.36531
MAP2K4	0.965299	4.36315
YTHDF3	0.985609	4.36151
UBL7	-0.62946	4.35929
SLC7A11	1.93124	4.35902
CCSER2	1.09299	4.35754
2022-09-02	0.725177	4.35701
GTF3C6	0.641276	4.35683
MPHOSPH8	0.91155	4.35515
WDR81	-1.1222	4.35356
TIA1	1.18134	4.3526
CEP85L	1.03881	4.35248
2022-09-10	0.765453	4.35186
TAF9B	0.935511	4.35041
CAMTA2	-0.934141	4.35006
DHTKD1	-0.629728	4.34915
SMARCB1	-0.6589	4.34912
UQCRQ	-0.565979	4.34812
KIF5C	1.77463	4.34646
CNOT3	-0.6927	4.34082
CARM1	-0.633772	4.33662
HDAC10	-3.17006	4.33625
PEAK1	1.1248	4.33418
DCBLD2	0.908658	4.33054
ZNF326	0.850434	4.32942
ZNF121	0.895382	4.32929
ZMYM2	0.630757	4.32924
TOP3A	-0.692302	4.32853
TAOK2	-0.792289	4.32724
TMEM259	-0.797706	4.32643
MED15	-0.826915	4.32467
TST	-1.24299	4.32426
APEX1	-0.567435	4.31998
FRA10AC1	1.08646	4.31868
KDELC2	1.15042	4.31819
TOPORS	0.769518	4.31792
LSS	-0.906536	4.31516
RPLP2	-0.479086	4.31301
SNAP47	-0.698605	4.30871
MLH1	1.45317	4.30772
ECE1	-0.894685	4.30096
GTF2F1	-0.784742	4.29925
SULT2A1	-3.41667	4.29773
COTL1	-1.38405	4.29609
ALDH1B1	-0.859926	4.29595
TRAPPC11	1.07057	4.29434
TADA3	-1.18357	4.29409
RYR2	0.949591	4.29406
PRDX5	-0.666246	4.29392
POLR1A	-0.542538	4.29373
PACSIN3	-1.82736	4.29336
DHFR	0.569215	4.29293
TUBA1B	-0.516347	4.29219
CCDC93	1.16148	4.29127
PHB	-0.559082	4.29073
PHRF1	-0.814956	4.28848
C5orf51	1.3169	4.2821
WDR54	-0.990209	4.28183
USP51	2.71916	4.28122
NHP2	-0.539577	4.28073
PPP2R5C	0.597476	4.28009
ART5	-3.79618	4.27979
BRD3	-0.75511	4.27929
ZNF800	0.901237	4.27834
PARPBP	0.951583	4.27731
PRKCD	-0.816107	4.27702
TUBGCP5	0.920776	4.27668
YIPF3	-0.726773	4.27599
SIGMAR1	-0.812131	4.27587
PSMB3	-0.56812	4.27349
BRPF3	-0.667377	4.2732
ADA	-1.31898	4.27295
AGFG1	0.745693	4.27282
SYMPK	-0.698213	4.27025
EML3	-1.37492	4.26975
COX5B	-0.557376	4.26886
OS9	-0.659305	4.26856
PHC3	0.999719	4.26799
BCORL1	-0.703267	4.2635
SQLE	-0.48572	4.26062
TCP1	0.519254	4.25813
SLC25A46	0.843787	4.25793
GNPTAB	0.824941	4.25423
SRSF11	0.65823	4.25381
AGTRAP	-1.3793	4.25331
XPO6	-0.516575	4.25165
NUTF2	-0.638697	4.24907
SLC44A5	1.47019	4.24789
IFRD1	0.855497	4.24768
PDHX	0.81879	4.2458
RNF40	-0.644324	4.24294
LENG8	-0.905689	4.24225
MRE11	0.790334	4.24142
NSD3	0.663273	4.23962
TK1	-1.06706	4.2396
FBRS	-0.982508	4.23921
DYNC2LI1	1.3274	4.23853
PTPRG	1.01537	4.23782
PRKCSH	-0.666018	4.23744
CDC16	0.755342	4.23612
STK4	0.788834	4.23554
ETAA1	1.01438	4.23066
NXN	-1.01263	4.22922
DOCK9	1.24815	4.22461
MED12	-0.55185	4.22261
PRDX1	-0.485408	4.22108
TMEM184B	-0.795935	4.21914
GPAA1	-0.909194	4.21792
OGG1	-1.47855	4.21484
YIF1A	-0.778769	4.21202
NOSIP	-0.981403	4.21045
KBTBD6	1.37083	4.20997
ERCC8	1.46402	4.20529
BAHD1	-1.58854	4.20417
LCP1	1.23457	4.20343
C1orf112	0.620066	4.20337
ATP8A1	0.949918	4.20211
TNIP1	-0.860814	4.20148
ORMDL2	-1.03412	4.20128
UBB	-0.524732	4.20107
BCCIP	0.642778	4.20001
FIBP	-0.931933	4.19966
PRPF38B	0.764859	4.19851
UBE2N	-0.666039	4.19626
POLE	-0.490536	4.19492
UBE2Z	-0.752525	4.19408
DDX56	-0.596808	4.1928
SMG1	0.550552	4.18795
NECAP1	1.12566	4.18627
DCTPP1	-0.732904	4.18596
FAM126B	1.63755	4.18373
NOL11	0.563617	4.1823
LAPTM4B	-0.568129	4.17904
COPS5	0.723686	4.17798
TBC1D15	0.864128	4.17485
XPR1	0.750504	4.17383
TMEM214	-0.680944	4.16547
GSTK1	-0.750948	4.1627
SCAMP3	-0.631045	4.16087
RNF213	-0.5593	4.15886
MCM3	-0.481795	4.15716
TXNDC15	-0.897094	4.15715
FANCB	0.972704	4.15631
ODR4	1.13716	4.15609
BCKDK	-0.787286	4.15428
MAPK7	-1.31109	4.15283
ARHGDIA	-0.695243	4.15214
TMEM134	-3.48309	4.1521
SEZ6L2	-1.73238	4.15152
MTOR	-0.464637	4.14793
MRPS9	0.70629	4.14728
EIF3I	-0.538744	4.14471
ERGIC3	-0.602407	4.14348
FBXL18	-1.72476	4.14154
FBXW2	0.862745	4.14088
LARP7	0.689346	4.13898
SGMS2	1.7809	4.13867
EWSR1	-0.494429	4.13845
EPHB4	-0.813511	4.13701
AP1AR	1.22188	4.13665
TLR6	7.13726	4.1363
CD9	1.01638	4.13623
XPO5	-0.490786	4.13538
SRM	-0.632848	4.13348
FOXRED1	-0.917047	4.13293
CEP57	0.779311	4.13141
NOL9	-0.532182	4.13117
WDR3	0.562803	4.13055
DHX37	-0.687731	4.12518
DNPEP	-1.07885	4.12393
KANSL2	-0.740237	4.12306
TBCD	-0.62519	4.12114
PKD1	-0.925995	4.11794
SLC35C2	-1.04364	4.11731
CLPTM1	-0.618256	4.11731
NFATC4	-2.31206	4.11658
UBN2	0.741389	4.11532
ZNF273	1.93516	4.11339
CAPNS1	-0.659408	4.11122
MYO19	-0.681338	4.11119
OXCT1	1.10058	4.10791
DTNA	1.02017	4.10383
MORC4	0.711431	4.10355
C5orf34	1.22093	4.10344
EPN1	-1.15068	4.10034
FAM161A	1.29347	4.09839
TBC1D9B	-0.621447	4.0965
SDK2	-1.23085	4.09598
DAB2IP	-1.22428	4.09587
PGGT1B	1.1561	4.09436
PFN1	-0.525286	4.09264
NAA16	1.12247	4.09097
UBE2V2	0.856411	4.08934
POLD2	-0.72584	4.08823
TNPO2	-0.524525	4.08514
TTC27	0.739425	4.08469
BCAT1	0.895552	4.08369
CACNA1H	-1.06249	4.0815
MRPL17	-0.74374	4.08058
CCDC18	0.832138	4.07466
ENPP4	1.52317	4.07461
MAGOHB	0.800521	4.07335
USP25	0.761148	4.07178
ZBTB1	0.845905	4.07097
DGKD	-0.867387	4.06705
ALDH1A2	0.760948	4.06464
C1GALT1	1.33041	4.0644
RBBP8	0.55371	4.06287
ZNF483	1.16673	4.06163
SLC26A6	-0.990076	4.06142
PYCR1	-1.02139	4.05684
IGHMBP2	-0.967036	4.05669
VCPIP1	0.97085	4.05416
ORC3	0.664407	4.0511
DDOST	-0.654797	4.04977
USP36	-0.653826	4.04854
DLG1	0.732979	4.04834
RPS29	-0.477866	4.0472
NPM1	0.460832	4.04712
ACBD3	0.714896	4.04623
CIR1	1.01221	4.04094
PGM3	0.790911	4.0396
LDAH	2.50249	4.03843
FAM234B	-0.969996	4.03785
CUL1	0.510003	4.03752
KCTD9	1.32944	4.03618
IDH3A	0.722636	4.03332
TBC1D31	0.663079	4.03231
SORT1	0.603398	4.03077
SH3GLB1	0.718533	4.02942
VPS35	0.517374	4.02749
FBXL3	0.612407	4.02699
TBC1D1	-0.6107	4.02695
CANX	0.461765	4.02412
KMT2A	0.83562	4.02249
SERAC1	1.248	4.02113
STIM1	-0.903721	4.01881
LEMD3	0.824946	4.01867
MAP2K3	-0.963447	4.01834
IGF1R	-0.537743	4.01747
RAD51C	0.656062	4.0139
SCARB2	0.678527	4.01364
CD164	0.850259	4.0103
ADCY9	-0.666369	4.01008
SLC25A39	-0.611158	4.00979
WDR6	-0.522655	4.00968
GTF2I	0.524193	4.00957
TUBB4A	-1.69518	4.0066
RBM41	1.30143	4.00549
SMAD5	0.837301	4.00547
AKAP1	-0.624689	4.00541
LIN54	1.13209	4.00474
UBA5	0.94486	4.00423
APLP2	-0.50507	4.00113
CKMT1A	-2.69062	3.99487
GATAD2A	-0.747079	3.99411
OSGIN2	1.2637	3.99294
ARHGAP18	1.48378	3.9924
COL4A3BP	0.917474	3.99137
HINFP	-1.24783	3.99072
PPP4C	-0.659849	3.98829
OLA1	0.505092	3.98767
SGTA	-0.864013	3.98712
HEATR5A	0.758164	3.98628
CD46	0.826624	3.98609
UBE4A	0.550767	3.98505
TOGARAM1	0.889602	3.98483
PYGL	-0.467533	3.98353
ZNF526	-1.44086	3.98315
RGS10	-0.828914	3.98274
FHL1	-0.628301	3.98255
ME1	0.809604	3.9787
DIAPH2	0.87027	3.97829
SLC39A3	-1.62265	3.97544
NCKIPSD	-0.860185	3.97363
KAT8	-0.884874	3.96644
DDX39A	-0.530016	3.96628
MGAT1	-1.16954	3.96318
ARID1A	-0.511438	3.96243
TLE3	-0.653716	3.96063
PRKAG1	-0.706269	3.95938
CBLL1	0.84873	3.95687
ZNF804A	1.64862	3.95464
PTPRU	-0.727077	3.95444
DENND2C	1.62793	3.95441
2022-03-01	-0.637843	3.95263
SEC14L1	-0.666663	3.9511
IRF3	-0.901122	3.95038
PTBP1	-0.468308	3.9502
PPIF	-0.687983	3.95015
CHID1	-0.875492	3.94861
NOB1	-0.690668	3.94834
TMEM179B	-0.914369	3.94685
GTPBP1	-0.696391	3.94665
ABCF3	-0.723197	3.94325
PNRC1	-0.757237	3.94239
GALNT3	1.73442	3.94148
TENT4B	1.04057	3.93993
EEF2K	-0.908247	3.93797
POLR2C	-0.688287	3.93726
PSME2	-0.721575	3.93654
CYC1	-0.59616	3.93612
PREP	-0.635669	3.93584
TAF6L	-1.17723	3.93544
FZD2	-2.14952	3.93467
NCL	0.440005	3.93458
HNRNPA3	0.585902	3.93238
PCMTD2	1.29082	3.92793
SNRPC	-0.587386	3.92772
MT-ND5	-0.670059	3.92698
PCED1A	-1.3536	3.92248
SHC1	-1.02624	3.92194
TMEM205	-0.913712	3.92073
BCS1L	-0.635822	3.92054
CBX6	-1.13727	3.91772
DHX40	0.689297	3.91758
CFAP97	0.963689	3.91728
NOC3L	0.603866	3.91619
PCBD1	-0.983144	3.91575
CTNS	-1.02028	3.91517
PRDX2	-0.539006	3.91501
ARFGAP2	-0.723474	3.91496
TP53BP2	0.563991	3.91379
ZNF736	1.55837	3.9117
PIK3R4	0.682773	3.90965
LDB1	-0.776944	3.90919
AP2A2	-0.605755	3.90483
ZSCAN12	1.87129	3.89816
SFXN2	-1.01316	3.89814
KDM2B	-0.771836	3.89783
VPS39	0.801651	3.89633
SNRPG	-0.492324	3.89563
SHTN1	0.986485	3.89309
PLEKHG5	-3.33842	3.89094
GRID1	-1.8752	3.88924
SELENON	-0.723409	3.88912
FAM171B	1.04936	3.88904
ATAD3A	-0.897665	3.8841
KIFAP3	0.852262	3.88406
PIGT	-0.761164	3.88405
CMTR2	1.26364	3.88362
DCAF12	-0.7014	3.88199
TMEM39B	-1.05831	3.88043
KAT2A	-0.698622	3.87867
SLC7A1	-0.567697	3.87867
RBL2	0.605812	3.87847
COQ4	-1.60882	3.87783
MECOM	0.772418	3.87709
NEMP2	2.0178	3.87514
TMEM120B	-1.04453	3.87427
STOML2	-0.572746	3.87094
LRRFIP1	0.796974	3.86641
PFKP	-0.633447	3.86462
ABCB7	0.661141	3.86396
GTF3C1	-0.457928	3.8616
STRN3	0.76738	3.85952
PLEKHA8	1.11966	3.8518
CCNA2	0.530544	3.85165
HIST1H2BC	-0.467806	3.85145
NME4	-1.27371	3.84933
HNRNPR	0.521149	3.84908
SETD7	1.08521	3.84846
RPS6KA5	1.40016	3.84768
HBS1L	0.546672	3.84576
SORD	-0.664758	3.84539
NDUFV1	-0.557984	3.84357
AKTIP	1.86359	3.83982
TBC1D4	-0.542252	3.83909
CUL7	-1.13825	3.83556
ATG4C	0.972295	3.83523
RAB11FIP5	-1.86518	3.8343
MED16	-0.948306	3.834
MCM5	-0.533736	3.83273
NFRKB	-0.641394	3.83119
TPRA1	-0.920273	3.83055
NUBP2	-1.7141	3.83044
PRR12	-1.06784	3.82919
XRN2	0.487558	3.82846
RTL8A	-2.39369	3.82837
TAPT1	1.10595	3.82633
KAT5	-0.714903	3.82621
NDUFB9	-0.517699	3.82363
FAU	-0.513098	3.82348
MGST3	-0.680392	3.81889
ZNF302	1.51972	3.81807
HNRNPU	0.442146	3.81779
APOC1	-1.30251	3.81502
TAB1	-1.0981	3.81498
ERCC6L	0.79624	3.81351
PSMA3	0.539234	3.81317
NELFE	-0.679861	3.81298
HMGCL	-1.25874	3.8118
[truncated: 8,880 more rows]
